# Supplementary material for: The LncRNA signature associated with cuproptosis as a novel biomarker of prognosis in immunotherapy and drug screening for clear cell renal cell carcinoma
Source: Front Genet. 2023 Jan 23;14:1039813. doi: 10.3389/fgene.2023.1039813 (PMC9899836; doi:10.3389/fgene.2023.1039813)
Supplement: Supplementary file 1 [file DataSheet2.zip]

Archive with 4 entries (4 files):
- Supplementary Material 2/R.R
- Supplementary Material 2/risk.all.txt
- Supplementary Material 2/risk.test.txt
- Supplementary Material 2/risk.train.txt
