# Supplementary material for: The LncRNA signature associated with cuproptosis as a novel biomarker of prognosis in immunotherapy and drug screening for clear cell renal cell carcinoma
Source: Front Genet. 2023 Jan 23;14:1039813. doi: 10.3389/fgene.2023.1039813 (PMC9899836; doi:10.3389/fgene.2023.1039813)
Supplement: Supplementary file 1 [file DataSheet2.zip › Supplementary Material 2/R.R]

library(survival)
library(survminer)
setwd("     ")     

bioSurvival=function(inputFile=null, outFile=null){
	
	rt=read.table(inputFile, header=T, sep="\t")
	
	diff=survdiff(Surv(futime, fustat) ~risk,data = rt)
	pValue=1-pchisq(diff$chisq,df=1)
	if(pValue<0.001){
		pValue="p<0.001"
	}else{
		pValue=paste0("p=",sprintf("%.03f",pValue))
	}
	fit <- survfit(Surv(futime, fustat) ~ risk, data = rt)
		
	
	surPlot=ggsurvplot(fit, 
		           data=rt,
		           conf.int=F,
		           pval=pValue,
		           pval.size=6,
		           legend.title="Risk",
		           legend.labs=c("High risk", "Low risk"),
		           xlab="Time(years)",
		           ylab="Overall survival",
		           break.time.by = 1,
		           palette=c("red", "blue"),
		           risk.table=TRUE,
		       	   risk.table.title="",
		           risk.table.col = "strata",
		           risk.table.height=.25)
	
	
	pdf(file=outFile, width = 6.5, height =5.5, onefile = FALSE)
	print(surPlot)
	dev.off()
}

bioSurvival(inputFile="risk.train.txt", outFile="surv.train.pdf")
bioSurvival(inputFile="risk.test.txt", outFile="surv.test.pdf")
bioSurvival(inputFile="risk.all.txt", outFile="surv.all.pdf")

Raw Data 
risk.train
id	futime	fustat	CDK6-AS1	EIF3J-DT	SMARCA5-AS1	LINC01711	APCDD1L-DT	AP001372.2	GNG12-AS1	SGMS1-AS1	LINC02446	SNHG3	NNT-AS1	riskScore	risk
TCGA-A3-A8OW	0.884931506849315	0	-2.13162930326077	3.99313993127924	1.00898878322725	-3.55131044823116	-2.38157338335407	4.03203029400733	0.22070141650652	2.09932887244062	-0.256528117408607	2.62531725344792	3.00371016494035	0.69176567402626	low
TCGA-B0-5698	9.94794520547945	0	-1.21625001699283	2.72574115650395	0.134878054343112	-6.64385618977472	-5.34519787421021	2.40506656021047	-0.287536280063007	0.90079919893024	-0.278758600023253	2.73632345198578	1.85945278803719	0.905449648082033	high
TCGA-BP-5186	1.8986301369863	0	-6.64385618977472	3.52596862103309	-0.0674852222887798	-1.65471718240649	-4.1456053222469	3.84799690655495	0.898634034716974	1.40173967479348	-1.11810049694524	1.65025906784894	3.16745427548123	0.409801912664739	low
TCGA-CZ-5461	0.904109589041096	1	-0.858044114416356	2.96703946025247	0.977975913199126	-3.27369190923451	-3.29760841569195	3.86561203607826	0.630591854150484	0.630405471482323	-0.152484071959553	1.7896457958866	3.22317538614456	0.766321925989735	low
TCGA-CZ-5456	6.63561643835616	0	-1.52367016224286	2.79533058289298	0.695192093144345	-0.178534676194175	-2.90833401247819	2.89578731646331	0.389897162115096	0.116497840501748	-1.50922451832708	1.84478735007906	2.098352178318	1.10391805813234	high
TCGA-B0-4706	0.178082191780822	1	-0.677379577638315	3.44331490055404	-1.99251742366879	-2.72261030118914	-1.53616832046035	2.9467495720169	0.594739622332686	0.63812018808403	2.38570712465793	3.34325146263827	2.89969769105305	1.847904982645	high
TCGA-A3-3328	3.79452054794521	0	-3.82214597474005	4.4071147752158	-0.356605546520108	-3.41580714189026	-4.0445383960765	3.71829586076291	1.07114482744211	-0.147681487494956	-4.6188273952832	0.865522959139964	4.29175088456027	0.319028919430609	low
TCGA-B2-3924	2.99178082191781	0	-1.73632453881645	3.32073016079198	0.617737306373301	-1.6238578209921	-0.963906997421416	3.07886028084592	1.63981869367443	1.81260774962524	0.568680725684035	3.24023290509366	3.49852746395426	1.05968319246088	high
TCGA-B0-4844	0.857534246575342	1	-2.26534456652099	3.11341713243193	-3.64566068662147	-0.846064989295837	-3.60471779586777	2.99696715481094	0.132642642539619	0.385154896884344	-0.395169562900897	3.24677289550209	2.03980517910904	1.48882796164441	high
TCGA-AK-3429	9.11780821917808	0	-6.64385618977472	2.98719351017846	-0.884700355974453	-3.57003595648305	-6.64385618977472	3.5231855517306	-0.61683487515247	0.657914342680376	0.134220939760633	1.20783039595869	2.89270187620217	0.419191756230361	low
TCGA-CJ-5672	5.4027397260274	1	-1.65063472240579	2.63401235640212	-0.442614418576475	-1.45521789521334	-2.96691183066781	3.02259862577047	-2.13479380341283	0.527770988753353	-0.0811558398107536	1.62311770174712	2.28661505244321	1.31385305577887	high
TCGA-B0-4819	0.501369863013699	1	-1.68965987938785	2.43589524132036	-4.254289378012	-0.486812479629145	-1.55046503652171	1.9008764661579	-0.980796266026908	-0.247080178987195	3.27978327628484	3.0329119106374	1.87357699429696	3.64702808240395	high
TCGA-AK-3460	6.87123287671233	0	-6.64385618977472	3.85063942589333	-0.759502482926739	-2.53868099750925	-3.21089678249862	2.73907039279651	-0.359934417467107	1.10198617278574	-1.44890239384089	2.81323735299634	3.57326544759657	0.637269258843347	low
TCGA-DV-A4W0	6.76712328767123	0	0.232967680531649	4.10517100081534	0.880763877242944	-3.59161420859359	-3.19363469387754	3.63077821274286	1.01224684689484	1.25114341438898	-1.71667083194836	3.07124781946144	3.52023364861234	0.707961224560495	low
TCGA-CJ-4876	5.35616438356164	0	-2.47794425083904	3.28996722241646	-2.00462402652545	-2.43206521352218	-4.20822759572263	2.51093660861604	-1.04990490582631	1.41104653917318	0.419215260067954	1.52882133100913	2.53637622668828	0.840066746062509	low
TCGA-A3-3352	1.53698630136986	1	-2.43128685092392	3.87547537458684	-0.190338610559227	-1.98907697281521	-4.42662547355406	4.36391396489699	0.943208708588446	1.57729588247209	-0.418118536308665	2.86716504962523	3.57975942741254	0.552116770382575	low
TCGA-BP-5182	3.19178082191781	0	-1.23820412849435	3.25773480212864	0.556601081653847	-0.466336987176911	-0.687334826441606	2.85339689429754	0.4623664831444	1.28024369586602	-0.5728229453179	1.76947555444099	3.03725920987355	1.08336069235473	high
TCGA-CJ-5678	1.57260273972603	1	-0.340075441597622	3.04677042216245	-2.91811503327077	-2.94786237666482	-5.15328605932852	2.72148203327172	-1.68826439802073	0.817132043669134	1.77652515142191	1.91513842592446	2.53645083019471	1.17730244254385	high
TCGA-B2-5639	2.74794520547945	1	-0.483177976554224	2.7931675902256	0.489542935642474	-6.64385618977472	-2.54203805554731	3.40302225239575	0.132511039799195	1.0142124448121	-0.974262438586392	0.452068230223811	2.67962647284493	0.66485600858835	low
TCGA-B0-4688	0.276712328767123	1	4.75291447039524	3.10905961827676	2.92151250065616	6.33975203878426	5.63587045217971	3.08832819869359	0.342327173106647	-1.51457317282976	-1.64611216371509	4.81992870334075	3.60796939705819	8.61200792691442	high
TCGA-AK-3426	2.42465753424658	1	-1.09788782066943	2.03826057517535	-6.64385618977472	-0.506967581871659	-2.06672952846767	1.94512073015348	-2.29619053347375	0.491288731897442	0.617862660013215	3.87524927380148	2.61145569658487	3.46606097127974	high
TCGA-BP-4784	5.07945205479452	0	0.331819848022602	3.41179229670978	0.331705216498892	-0.458584284180907	-2.62771648711947	3.02486927393595	0.0997664862929298	0.410123978412927	0.803309709999655	2.15091705675421	3.16507581767241	1.23585408543456	high
TCGA-CW-6097	1.56438356164384	1	1.24055857448448	2.87286814998801	0.519541904578437	-0.670474514803345	-0.999134642556747	3.07611438374459	0.334453862323681	0.688314660640385	2.25265786419412	1.89569039046369	3.00381808512698	1.68446023533962	high
TCGA-B0-4690	0.117808219178082	1	-3.32048612071346	3.14546551832383	-0.257562554623734	0.00590295685823641	1.42492208821069	2.15192374303564	-0.308287184217976	0.465399883296605	1.40588347292226	3.81500151556053	2.62849365954831	2.97301248154786	high
TCGA-BP-4325	8.12054794520548	0	-3.45798964446339	4.0798474120484	-0.303115909144546	-3.9235777245414	-2.48358135836613	3.33156191428463	0.530769940167681	1.51303588385945	-2.21960590369068	2.68865036108654	3.51409700489423	0.605614406548342	low
TCGA-CJ-4893	2.05479452054795	0	-2.13479380341283	3.49601487343776	-0.36123105558305	-6.64385618977472	-5.82828076091215	3.44425624837887	0.173511248063922	0.377623537635727	0.993130871429262	1.16883455319018	2.77148418731229	0.541759887097899	low
TCGA-BP-4797	3.03287671232877	0	-3.83444174553883	2.27578184088108	0.452384576029461	-2.89539495677069	-3.78190082562985	3.13935488693144	0.923719678749389	1.05053652370208	0.257252053239788	1.48877205929985	2.91280313112925	0.658585705474427	low
TCGA-T7-A92I	0.975342465753425	0	-2.51292531994828	4.09350102039656	1.1161651079555	-2.46593839757888	-3.83033150047691	3.61027484376722	-0.527200328192103	0.978634962286444	-4.27369190923451	2.31353610328052	4.51923365724092	0.43168628837423	low
TCGA-CJ-4641	4.55068493150685	1	-1.00202118821936	3.58196579835627	-0.662916923689212	0.443500567057692	-1.52907274252487	3.15143672448432	0.0648828515848544	1.33204908374897	2.60689225983437	3.4482137898838	2.85604947625123	1.77112236161957	high
TCGA-CJ-5686	5.58356164383562	0	-2.11403524324603	3.83921386802708	0.871843648509318	-1.66703433741404	-3.40506933018761	3.39995034889622	0.281549893366642	1.20382759794212	0.351402183629964	2.14064779315484	2.88789564489528	0.757327883608314	low
TCGA-B0-4834	5.72602739726027	1	-3.89110759836759	3.00374613923289	-0.215244771307591	-6.64385618977472	-4.26812165119157	2.06695024392463	0.689925310856427	-0.299737855253296	-6.64385618977472	0.0447438212243978	3.73827064273277	0.31082552582697	low
TCGA-A3-3325	3.20547945205479	1	-1.28771237954945	3.77555629184594	-1.01887801020569	-1.62148837674627	-2.76807612670624	3.48220292629596	1.07649068691703	1.21605125763313	-0.633523906489904	2.53460948337054	3.39914374389156	0.811594090346167	low
TCGA-AK-3431	6.13972602739726	1	-6.64385618977472	3.48022633940843	-1.29194522867165	-1.00955334811221	-1.94341647163363	3.45416272984983	0.5358538940959	0.129085148056611	-0.784632027796521	1.33336648278604	3.37062464166975	0.709827813913967	low
TCGA-BP-4758	6.04931506849315	0	-4.08558855571899	2.08021421374471	-1.23854450717728	-3.69152262340504	-4.62593428177746	2.8347718829497	-1.3040061868901	0.56022582239965	-1.59509687785487	1.39220749896897	2.25041591340745	0.782232835919237	low
TCGA-B0-4848	2.41917808219178	1	0.321119959365393	2.90742910124232	-0.684317848662075	-0.935393024702608	-3.14178023372893	3.28168341511211	-0.088653555896428	1.07587486697513	1.40059257608819	1.75992279417558	3.24763894557766	1.0772466233401	high
TCGA-A3-3382	1.57260273972603	0	-1.43479279442545	3.32178381816932	0.905427923421285	1.61922517802391	0.914870633200348	4.30394144449747	0.356481902256871	2.15733480757772	0.719752957077606	3.97003454520499	4.35600996023811	1.45696978941155	high
TCGA-BP-4159	7.12602739726027	1	-2.19033861055923	2.53595340059943	-3.20556333819558	-2.69712532963442	-2.9862161845669	2.71277184232489	-0.836243666602091	-0.0865073722499217	-0.893517669530019	0.627886945894997	2.24519139306431	1.12158461104848	high
TCGA-CW-5588	5.52602739726027	0	-1.29583628054603	2.8980728818254	0.928199748004577	-0.841404448499103	-3.01275190740885	3.06712239296616	1.06633033723499	1.36636418294565	-0.390623251236693	1.14665522211947	3.30461325342483	0.654255065349753	low
TCGA-CW-5591	6.22191780821918	0	0.252900028700081	3.5137181226844	1.5689076741274	-1.70651179762449	-0.899425959786803	3.26864398535166	1.06928971271553	1.421209831764	-3.9590374522215	1.57985595135068	4.0936277797818	0.620482255298505	low
TCGA-B0-5693	11.1616438356164	0	-3.07460815990754	3.84456643052814	1.50969584193339	-1.12123542873265	-2.3868455715687	3.45541271081099	0.658737042234937	1.87330137400475	-2.51704848663269	2.95880556363946	3.50688117267127	0.61229877981011	low
TCGA-BP-4804	3.9972602739726	0	-1.59858797463619	2.70141598131696	-2.08314123530025	-0.286656104914671	-1.58857375427353	3.07623412721923	-0.628385382135344	0.37684601401632	0.552081910653108	2.00554371109805	2.56800777581335	1.67027802785567	high
TCGA-CZ-4865	0.454794520547945	1	-0.130049652341001	2.79462380740565	-0.109358756036556	1.99425385917645	-2.02679284588654	3.389993500054	0.270349528733103	1.26183165875214	2.10141476181418	1.53799177289698	2.75379705391134	1.31090394397921	high
TCGA-BP-4334	1.76712328767123	1	-6.64385618977472	1.71043727690691	-2.27229732716276	-1.99596609871551	-3.06975468168534	2.30987466003677	-2.43674422856701	-1.89808104028893	-6.64385618977472	0.629752942457131	3.70807684962172	0.791949688472936	low
TCGA-BP-4329	2.31506849315068	1	-1.09141763452119	3.47244877917796	-0.603182897130962	-3.31473259348316	-3.95009047755694	3.86246131012985	0.735088870478176	0.691980750603277	-1.41619211722034	1.16137176621534	2.80219321694183	0.601807135786654	low
TCGA-BP-4756	1.02465753424658	0	-2.34226854317154	3.1798294908513	0.151988666422506	-3.3793197587757	-4.17136841831198	2.57773093149008	-0.134635413442762	1.07018321387706	-1.14752167635761	1.67197266075006	3.76336907914486	0.581903669732325	low
TCGA-B0-5696	7.14794520547945	0	-2.61528703757795	3.204031132917	-0.0241497397288343	-2.1752728727679	-3.7582818254033	3.19737791203135	-0.667950916251026	1.13060144979056	-1.48035745749185	0.895380183497831	3.02169291782153	0.588493126431661	low
TCGA-EU-5904	1.50958904109589	0	-2.33569921465996	3.58951183218173	0.100574040213197	-1.3244550229164	-2.50144275190098	3.38245975531569	0.0340748202705723	1.19244669373505	-0.208394275295448	1.66511985209397	2.99376492356857	0.7988346357467	low
TCGA-CZ-4862	8.96164383561644	0	-6.64385618977472	3.72343842289359	0.0706641007787897	-1.39706809593036	-2.38458370273713	3.72261902946773	1.05185929883525	2.15490719904767	2.30804044784124	3.02149749448136	3.74704360410353	0.66204242630067	low
TCGA-CZ-5458	7.64109589041096	0	-0.862234191904121	3.92709051855202	0.397255345594427	-2.55894153000679	-2.69245489810041	3.65555791318413	0.0698396250686344	1.88197778913563	-0.657900435167216	1.9160561952183	2.73092248999016	0.72233463778545	low
TCGA-3Z-A93Z	1.05479452054795	0	-1.67162306596733	3.66241060759049	-0.872234671851455	-0.236843416258713	-0.262918994846901	3.01085143474546	-0.748795977085337	0.999494968349994	0.628353671349842	2.82303598726465	2.68304512977574	1.79698168196262	high
TCGA-CZ-5462	0.852054794520548	1	-1.65154093791353	3.46880485208086	-0.716907941824953	-3.10407699807623	-4.10283703664117	4.17089448729022	-0.959037452221502	1.59912732633497	-0.848920526971188	1.40642782452698	2.80731370161043	0.609680904739655	low
TCGA-B0-5694	1.31506849315068	1	-1.0303245368568	2.97901926859952	-1.26465112981411	-2.81299243302297	-2.8375321323847	3.61486293832286	0.0621217119077975	0.644225472439028	-1.98678788857315	1.55414676674651	2.88205607096863	0.83951852651868	low
TCGA-BP-4782	0.96986301369863	0	-3.35549762758106	3.19709478391513	0.519139282642972	-0.702045609817047	-2.37557152325373	3.28445490809426	0.252536766696175	1.13461524442511	0.421048212423562	2.18402633234666	2.83086375675176	0.93317069285767	high
TCGA-CJ-4643	4.91232876712329	0	-1.44104669764971	3.77759856179137	-0.265517977788815	-6.64385618977472	-2.92906117865656	3.56088611152954	0.994941710176971	1.43690805171415	-1.26049749438961	2.77919667332658	3.28793026775392	0.659123720731767	low
TCGA-B2-4101	1.77534246575342	0	-0.793106763878228	3.61809766873531	-0.562559175636457	-1.88470035597445	-2.4165771953064	3.53816564694119	0.139600464585515	1.36036427654347	1.78605263522481	2.96589507938676	3.11784462311063	1.20349975792735	high
TCGA-EU-5906	0.564383561643836	0	-3.58380880610479	3.86236211901828	1.73378816862518	-4.0445383960765	-3.29619053347375	3.88931777757297	0.828875259594331	1.84486767607451	-1.70509992828243	1.67079502439611	3.46740991715289	0.39491208004561	low
TCGA-AK-3433	9.33972602739726	0	-2.50389562022927	3.05857626122623	0.0930192331335447	-2.45719717257261	-4.01158797427521	2.37077806274087	1.45817198959259	-0.303828087384795	-6.64385618977472	0.201382935864054	4.22672430139211	0.336232642810593	low
TCGA-B2-5635	2.06849315068493	0	-1.80843734929924	3.52884632984021	-0.541338023974122	-3.12154929690334	-2.60296375912782	3.64496759854504	1.66468004071966	1.63070056625485	1.01820685665331	4.26373304205692	3.80883121138976	0.98872283142202	high
TCGA-B2-3923	2.71780821917808	0	-4.61528703757795	3.1414327909293	0.656847181568848	-3.96578428466209	-2.53533173299656	3.01272360145446	1.79191128921262	0.185486004128078	-1.48748654170789	1.98109762797023	4.70053959357135	0.531784840637141	low
TCGA-A3-3317	4.08493150684932	0	-1.50676258079978	3.85202880968976	-0.705335143908758	-2.02444317917679	-3.09665316501779	2.86437436383185	0.295840550917035	1.70305639010798	-1.49207853504267	3.32528566428151	3.61465095740156	0.805374805402557	low
TCGA-B0-4816	3.75616438356164	1	-1.86985986466355	3.74997398129755	-1.57518537910963	-3.30900192044309	-4.10531802614492	3.28968694280498	0.478091686738368	1.31347805765333	0.0599089890186851	2.78947887042393	2.34516925085665	0.865626214421861	low
TCGA-CJ-4869	6.9972602739726	0	-2.38082178394093	2.66707463132383	-1.05559129546723	-2.49492208524839	-4.38383053381327	2.92137920077966	-0.695722611934325	0.544287539960288	2.95748748282842	0.896465616189426	1.87848994035249	1.07058239944632	high
TCGA-B2-5633	2.63835616438356	0	-0.856388898161792	3.56628748971952	0.864519639036681	-0.10211421765269	-1.8626713589754	3.72722343728799	1.59313063601694	1.89536725675998	0.0127355183000935	3.62907679754256	3.57360881609131	0.965868004770583	high
TCGA-CZ-4854	3.84657534246575	1	-2.24879339025715	2.81377093201582	-0.577336408344978	-0.828793172581857	-1.86459646940235	2.86153856947618	0.300885149409844	0.217602976586788	0.444136956587592	3.49739521058021	2.88056798930922	1.7078515196318	high
TCGA-BP-4759	6.4986301369863	0	-1.06914914335918	2.24993070886564	-0.580784739932046	-2.40506933018761	-3.37482304331949	2.69144483119114	-1.00288827932483	0.241962182215193	-0.479351464116665	1.12684073527769	2.36095415780009	1.12878411881049	high
TCGA-CJ-4874	6.25479452054795	0	-1.56960766642769	3.46931295110129	-0.100205651791171	-6.64385618977472	-4.8160371651574	4.02863103117172	0.0240359354555094	1.22088711146002	0.00144197417390632	0.968422579833121	3.16819272782108	0.458293486740345	low
TCGA-B0-5102	7.57260273972603	1	-6.64385618977472	3.62653258760037	-1.76513084829462	-6.64385618977472	-4.26534456652099	3.15051093605473	-0.279633968681193	0.816149113949021	-0.947027725186011	2.23155529035604	3.6522455475951	0.496708835877055	low
TCGA-DV-5569	0.972602739726027	0	-0.686405853427609	3.15956460536772	0.796016239901935	-2.9378782880922	-2.45087301980073	2.41638038385205	-0.867488960200805	0.818441575764165	-0.776453884047182	2.09946353699544	2.82226106835939	1.10997502988063	high
TCGA-B8-4622	4.17808219178082	0	-1.80490442282278	3.17114276316089	-0.464544200564708	-1.61043318823727	-3.37632039170599	3.54344639046565	1.16523664786119	1.44487905641556	-1.57518537910963	2.43352034628316	3.15148543373837	0.689336982936226	low
TCGA-CZ-5460	7.87123287671233	0	-2.94009101098131	2.86286792240145	-0.627939417667839	-6.64385618977472	-5.11778737810714	2.94588857440603	-0.390434132138187	0.0368901105402659	0.143524032521613	2.68941099302623	2.65930808547388	0.877660005695689	low
TCGA-CJ-4871	6.63835616438356	0	-1.57217931602287	3.21322283905845	-0.0163952626480704	-0.95371849678809	-4.0350469470992	3.51664555778096	0.18966644665005	0.891341411432119	-2.5153978056278	1.1149666349894	2.82535824969967	0.586890251743093	low
TCGA-A3-3378	1.72602739726027	0	-2.00752158733254	3.65310588903159	-0.0519972847875539	-3.94563771155031	-3.4281775931668	3.50793414682002	-0.648597816370036	1.29478246869807	0.23364268300881	3.69212586119078	3.43116828537353	0.966075701410564	high
TCGA-B0-5700	4.9041095890411	0	-6.64385618977472	2.80264818879089	-0.0408233632751055	-3.60296375912782	-2.20024953829911	2.30664138593062	-1.42159258624638	0.991898201503036	-1.60867219315639	2.13405661433863	2.60542321666882	0.873037538201378	low
TCGA-B0-4846	3.28767123287671	1	-0.818070562309933	3.88130243195766	0.168898720025469	-2.8562147752914	-2.60121185236623	3.75493024804993	1.04656090575774	1.87558349722025	0.550506700952861	2.61609887330095	3.08331550233567	0.792799108746597	low
TCGA-B8-5163	2.25205479452055	0	-1.54329896899179	2.40928230559789	0.126312130328704	0.694568225008834	-1.45759335410493	2.98302094572398	-0.457593354104935	0.615698781689101	2.30996194533436	1.79809200072864	2.86257041247631	1.64018960939726	high
TCGA-CZ-4860	0.564383561643836	1	0.234501320562211	3.26747587179649	0.119953717505568	-0.533660012020525	-2.73408308563308	3.65691962104328	-2.32192809488736	0.956056652412403	-1.82623293226329	3.33796792891636	4.01251504072025	1.21154524737698	high
TCGA-CJ-6030	6.2986301369863	1	-0.00520307330861275	3.47451391942518	0.325616674821605	-1.16036283849033	-1.90508835297453	3.70232508687581	0.506398831527454	0.849999259466098	-0.270904091862896	1.78542500356093	3.27028971922536	0.961596244524951	high
TCGA-AK-3440	7.84931506849315	0	-6.64385618977472	2.5862603423168	0.144437998368392	-6.64385618977472	-3.11153923044196	2.18944506041248	0.387693396253313	-1.44929630375211	-2.93677319800302	0.478091686738368	4.87690979725421	0.460448684065047	low
TCGA-BP-4977	1.24383561643836	0	-2.46833158868485	3.71185828787765	0.501719376580098	-1.81197894858305	-3.97937334941004	3.20273114652555	1.00281051596638	1.40621010853157	-1.08896041435571	2.92710000276001	3.37672101576961	0.635785577398381	low
TCGA-BP-4353	1.02739726027397	1	-0.501442751900983	3.87702763160397	-0.353837342842106	-1.50185127378985	-1.95009047755694	4.44872919151151	0.532466582865738	1.37389872996598	2.33265065428852	2.69755143881627	4.32349257043214	0.962525738003606	high
TCGA-A3-3363	0.873972602739726	0	-1.09080293700831	4.54012028734548	-0.284897363942395	-3.99309163065782	-4.11029284156021	3.95425215556565	-0.209061186224181	0.688135588457335	-2.98735981922123	3.60949495110505	4.4714736293964	0.605212792390795	low
TCGA-CZ-4864	3.6027397260274	1	-2.76121314041288	4.43418117309411	-0.028263333263764	-6.64385618977472	-4.05409270278975	3.14699728404754	0.165686877029876	1.215430102435	0.992985906091431	2.58508272029882	3.62253214961235	0.601672523489216	low
TCGA-CJ-5689	0.00273972602739726	1	-2.68872940851336	2.50070009220755	-0.0242964519922331	0.0160683686276537	2.27798474729977	2.60587356630285	-0.678764564983936	0.432318066949524	-0.427789406687692	1.292369491748	3.02936453678416	1.93937341500772	high
TCGA-CJ-5680	2.1041095890411	1	-6.64385618977472	3.52687008635683	-0.145605322246899	-2.34226854317154	-3.26118893702968	3.75405370413054	-0.537005393324501	0.225521734256603	-1.09819664974926	2.08624027582074	4.14265849549246	0.581074996481464	low
TCGA-B0-4852	3.07123287671233	1	-2.37034030007261	3.4676968363726	-0.755112940876466	-2.32337151175703	-3.89324968493913	3.122258567812	0.327112470747085	1.23351997877392	-1.01013437713371	3.05422334733715	3.26238805391335	0.783672925932239	low
TCGA-B8-A54D	2.27397260273973	0	-6.64385618977472	3.7508315734292	-2.0991235338421	-6.64385618977472	-3.43440282414578	3.21469990317515	-0.318145982258939	1.64556333027527	1.53062014056133	3.56842131231148	3.35385961427489	0.759174052939948	low
TCGA-BP-4326	4.45205479452055	1	-2.46593839757888	3.06151700753164	0.712815854437372	1.53560509780631	0.22404027421793	2.14535138557262	1.19987646683658	0.65608444004934	-2.45166202449138	3.77820857639809	2.62168853679741	1.77052754500687	high
TCGA-B0-5705	12.4301369863014	0	-2.08497633629928	3.49864659684414	1.02012878939612	-4.01391678033518	-5.28208783035557	3.53924568045209	-0.162460365620597	1.41818994794577	0.294782468698072	1.68445970189135	3.044184257544	0.513570354493048	low
TCGA-B0-5097	1.82191780821918	0	-0.310969272815127	2.63210532137973	0.50049614888789	0.728834778984823	1.33896630421805	2.64149978812081	-0.0761282264699224	0.55040819321728	0.222186307322112	4.02199488365263	2.21884315120187	3.43523506865404	high
TCGA-CZ-5463	1.81369863013699	0	-3.03386489456205	4.18739562560094	0.0545012161825606	-2.98850436116217	-3.64205394714074	3.89723074302525	1.30439421966803	1.89417750110348	0.483054736280164	2.73309398117482	4.32490418838673	0.491224700655416	low
TCGA-BP-4173	5.18630136986301	0	-3.35993441746711	3.4075159119463	0.847034789119566	-2.38986692354394	-1.96634794751	2.80275157147665	-0.699934863221239	0.404576190457916	1.69314122683029	3.13407304772312	2.63231475329861	1.51390362415565	high
TCGA-B2-4098	0.13972602739726	1	-1.95735566259151	3.44336795056474	-1.47633768603951	-3.90184997890799	-4.23786383009889	2.26294423457586	-1.08773337193355	-0.058593158890855	-2.1949552386296	2.22258820237858	2.89464317452094	0.927215773274405	high
TCGA-MW-A4EC	1.36438356164384	0	-3.17657670931474	3.90050940996469	-0.623709616662948	-1.01246083607912	-3.12280545287376	3.71045931876996	-0.712409504476059	2.0934249594191	-1.66657626627481	3.81688637401492	3.333981811352	0.807266800665773	low
TCGA-B8-4146	1.4	0	-6.64385618977472	4.01806438936036	-0.26378480237507	-6.64385618977472	-4.0929555251272	4.99774854153	0.619178216059069	1.99041034442869	1.34658819292364	1.17287150035228	4.84974411399631	0.256650329390757	low
TCGA-6D-AA2E	0.991780821917808	0	-1.69946622750463	3.03889265849614	-0.0128974650986136	-2.21424022557299	-4.608232280044	3.14231540316986	-0.926865295369785	0.394294620494657	-2.63935479753978	2.30299161561275	3.53982881062305	0.716343391971648	low
TCGA-B0-4824	4.53972602739726	1	-3.06612525828464	3.8717056792718	-1.64837167089722	-1.3681041409462	-3.15072126746922	3.4230940541499	-0.266038336691079	1.43189034828618	0.831553003626337	2.79823719219868	2.96993327469786	0.953081710648901	high
TCGA-B0-4837	3.77534246575342	1	-1.41273103189567	2.8250936190519	-1.64520935076893	0.0268708647247452	-1.22061419380106	2.58885252815453	-0.515191603234694	-0.265517977788815	-1.5458241068142	1.89549651892662	2.62944988219907	1.65349507233037	high
TCGA-B0-4815	4.35068493150685	1	-3.98393163137235	2.5023051391715	-1.1174743272128	-1.40659841887435	-2.80490442282278	2.20939097746743	-1.60955242200669	0.138683427979272	2.16204886834889	3.49181462394895	1.00884540268242	2.58035516851924	high
TCGA-CJ-6027	9.9041095890411	1	-1.8437328369482	2.5378178778949	-2.7159597360459	0.33388165946809	-0.538261913979534	3.28744274350463	-2.04334854442894	0.129348967210841	3.02114211148369	2.39728273134515	2.84307936452527	2.80527623885697	high
TCGA-A3-3311	3.26301369863014	1	-2.17462139610707	3.08408127760138	0.268075022534324	-1.51292531994828	-5.33934514796477	3.09663293829153	0.626205482953038	1.19490653242285	0.0607391578576785	2.725152181178	3.03565909698553	0.690714828924003	low
TCGA-BP-4351	2.65753424657534	0	-2.32915966411844	3.75518669677506	-0.562559175636457	0.594070756851538	-1.11060433784576	2.98188917675251	1.69175747504129	1.32060020452647	-0.369221787257138	3.7619234928106	3.44878204280756	1.20357795045022	high
TCGA-CW-6090	6.99178082191781	0	0.388134418814145	3.78433646144298	-0.729530859689422	0.716771456418223	1.20826752896869	3.79369823955372	-0.00679665136387552	0.167486389965649	0.772730247767181	3.71265080209197	3.40294041979903	2.67550340539044	high
TCGA-BP-4166	0.0356164383561644	0	-2.03800632257974	3.20343610380364	0.468218361534949	-0.870651032789159	-2.12658049656514	2.83432693129895	-0.314553164959715	-0.206062511849444	0.202386375334789	1.98535469617264	2.86920022912867	1.30490079407606	high
TCGA-B0-4841	0.558904109589041	1	-1.78190082562985	0.345850517219489	-1.70228032795649	-1.7345631039509	-3.25016542558727	1.73725410432433	-2.7848805754827	-0.806669804615696	-0.981365825860949	0.469156631999643	1.43135552157352	2.02160005547534	high
TCGA-BP-4165	8.32054794520548	0	-1.99079617267016	3.33696886223949	-0.939260842142321	-2.50144275190098	-4.51952805477252	2.96114173223868	-0.378006768333877	0.433920883513551	-0.688961969977695	2.01088723140921	2.52411383815412	0.859242974145113	low
TCGA-CW-5583	6.81917808219178	0	-6.64385618977472	3.92963952572088	1.9137989649507	-2.84788149556806	-3.35697504198656	4.11093947123955	0.924479992359022	1.80776706176642	-3.25980638297957	2.07601173856964	4.03714497493227	0.295488389014805	low
TCGA-BP-4993	0.484931506849315	0	-6.64385618977472	3.33396750436567	-0.31079031169837	-2.00346662971978	-2.6108737730753	2.96116025813664	-0.560430050337261	0.713343895085329	-1.47072875629407	1.61070006213476	2.62984617896092	0.70897406776158	low
TCGA-CJ-4887	2.55342465753425	1	-2.72356288956372	2.71195737596597	-2.254289378012	-6.64385618977472	-3.14432916555963	2.83244448164531	-1.08069805937192	0.531768206911696	0.249748715083569	2.71933679399065	2.93687346182423	1.18784824923596	high
TCGA-BP-4965	5.12602739726027	0	-2.3868455715687	3.65690818347334	1.71957774514626	-6.64385618977472	-3.1752728727679	3.66659754586972	0.538140809074958	1.17957474401077	-1.81248560180718	1.75330501333656	3.62802697938609	0.464993518526953	low
TCGA-AK-3456	3.13150684931507	0	-0.494515520488505	2.42400836071726	-0.00303284518905779	-6.64385618977472	-5.14816102715066	2.55694435279489	-0.621710346904549	0.540523296438219	-1.01100635965702	1.75026347563802	3.81571887152231	0.651617759635528	low
TCGA-BP-4974	0.578082191780822	1	-1.94064472238358	3.24344059554352	1.17919253938802	-0.512102098789911	-1.34007544159762	3.26726611023901	0.530769940167681	0.974822960976833	0.0762854428089158	3.57094860517333	2.78983356394882	1.41908463616475	high
TCGA-B0-4707	1.64383561643836	1	-3.33642766458248	2.19153106771406	-2.88150737413059	-1.65699021744561	-3.04334854442894	2.01296191966648	-2.46275363902093	0.855830274683766	0.394843361530861	3.32686807165237	2.09663293829153	2.03340283104674	high
TCGA-A3-3331	3.44383561643836	0	-1.10221745533858	3.84987919663061	0.313942357292346	-3.12280545287376	-2.64025395309453	3.61645180319293	0.945233123134898	1.18218376912147	0.889395662154244	2.03558872161767	3.55458885167764	0.754381872877174	low
TCGA-BP-4766	4.00547945205479	0	-3.63845620203214	3.64794763658248	1.57937326706739	-3.22431729826094	-2.97369567564809	3.41414906664556	0.571142829061732	1.99584627791674	-2.7159597360459	2.07375169508216	3.10383330630348	0.467969238284594	low
TCGA-AK-3458	3.2	0	-1.6743833251784	4.49851895408568	-2.7112280327526	-6.64385618977472	-0.525537997556348	3.94489591791936	0.611550123069241	-0.110137118634821	1.54685742766799	3.63007924386198	3.87950973461667	1.51853637047308	high
TCGA-CJ-4912	4.53972602739726	0	-3.69899774396719	2.54712897520692	-1.76807612670624	-1.39744810252834	-3.77991773935075	2.21757195855811	-0.729530859689422	0.121811151141987	-1.04751732556952	3.68982469788119	2.42607685660082	1.50040330770629	high
TCGA-BP-4774	5.16438356164384	0	-1.16359106772026	2.86821263647713	-0.456603104192428	-3.18049530395807	-2.5631985264295	3.01187129176038	-0.234465253637023	1.00115369461637	-0.497567552599651	2.7826182437361	2.47446200244365	1.23038918335764	high
TCGA-CZ-5468	0.161643835616438	1	-3.5631985264295	1.75843110776239	-2.57346686188333	1.11902410314227	-1.00028856786593	3.39680340563858	-1.55469705786349	1.24348629552317	-0.619048956374153	2.65379379296927	0.313245851787561	2.46487348241528	high
TCGA-BP-4762	3.67945205479452	1	-3.27928375747887	3.39804932138396	0.330787836265524	-2.85308415191273	-0.906439823837662	3.47408554844367	0.564231818450049	1.15192374303564	-0.223811769420555	1.38178172232808	3.2989954914646	0.787547933429439	low
TCGA-CJ-4894	2.3041095890411	1	-2.00057719346275	3.57893871309339	0.257372755606801	-3.05529145237337	-3.29760841569195	3.41473089400469	-0.387789064533391	1.04718936371245	0.992695931709089	2.72220369243275	3.37630427671238	0.91599207371649	high
TCGA-CJ-4895	3.28767123287671	1	-1.83135796444116	3.42981678944033	-0.491267120487599	0.255682002812213	0.127633279725874	3.59051818811922	-0.304184308384355	1.17504548611091	1.65974192721777	2.92891981647101	2.12313642685606	2.04521520461187	high
TCGA-B4-5838	0.454794520547945	0	-6.64385618977472	3.71661782996571	0.362666255848254	-2.5924840880537	-3.85935220684516	3.12345100101627	0.842536404501239	1.30211429510598	-0.648597816370036	2.16043619766802	3.97379492965261	0.431849053269157	low
TCGA-B0-4836	3.39178082191781	1	-2.22566624182896	3.11631484709783	-0.772505349140699	-0.804904422822782	-3.56832355860737	3.41563699483117	-0.648823997297188	0.466444406250493	0.636821799556406	2.23238446958389	2.75324082175748	1.10713475950181	high
TCGA-B0-5088	1.54246575342466	1	-3.02444317917679	2.8642356783976	-1.29194522867165	-0.7517080622609	-2.02796911585867	2.64300186140436	-0.376133138147302	0.552573811179844	-0.467932447710969	2.8353784141286	2.55117145229538	1.46048261454457	high
TCGA-A3-3324	3.24931506849315	0	-2.77595972578207	3.6533581585621	-0.0437946238061253	-2.73024867795163	-2.0782590139205	3.39360840055911	-0.0503530173506151	0.996461060176159	-0.384395373640734	3.06068728629811	3.51399597936701	0.969076079202957	high
TCGA-B0-4701	0.652054794520548	1	-0.185900809725447	3.1670849075199	0.13815914522947	-2.25291341697218	-0.657672826893353	2.49630894482473	0.37027589672849	0.908505509871045	2.0892269420704	4.53818427506024	2.52436462387987	2.61081148922192	high
TCGA-AK-3443	3.8986301369863	0	-6.64385618977472	2.98804839748319	0.747516301864847	-4.38383053381327	-5.53951952995999	1.87707672640934	2.02669384475607	-0.918933119508112	-4.72546995532838	0.618426616645931	5.02486484255761	0.244793042465896	low
TCGA-B0-5108	4.88219178082192	0	-2.47312991364317	3.6046644151637	0.275483892667288	2.21524370371287	-0.389866923543938	2.92766894117163	-0.215579775382216	0.860287462510741	-0.433428359373239	3.16777538816081	2.71389373198911	1.68065228540102	high
TCGA-B0-5109	1.60821917808219	1	2.87312416172154	1.76034870715978	-1.42856588412349	-1.46076672913396	-1.97709959788992	1.04642121124871	-1.77744270865127	-0.479351464116665	5.40272899743765	4.14677739640424	2.35295621833303	6.37348774136137	high
TCGA-A3-3359	6.86027397260274	0	-1.97766769990194	4.0026395192208	0.862114111398649	-6.64385618977472	-3.53616832046035	3.39459645389312	0.683831174401323	1.62498987309847	1.03111284085025	2.88213434855422	3.03875221946647	0.686837668424451	low
TCGA-A3-3357	7.36438356164384	0	-2.9224835302979	3.49660295628194	-0.130839261599883	-2.48924057844783	-2.67945755757154	3.38021687938293	0.703809466526246	1.11716307546576	0.0799753767205959	2.46686200377592	3.43470828248142	0.791635726357292	low
TCGA-CZ-4859	4.8958904109589	0	-6.64385618977472	3.38210002239355	1.66602938121304	-6.64385618977472	-5.34519787421021	3.79827867279215	0.225645120618953	1.53251645392857	-0.478547174177569	1.06315775866032	3.34265429710251	0.27771069858281	low
TCGA-A3-A8OU	0.00273972602739726	0	0.402067249827825	3.4517386295642	0.720366031318807	-0.366987359798269	-2.5760454059851	3.19948389889143	0.134089480920423	1.06419306192749	-1.44693445595439	3.04255679257756	2.65496247741685	1.17875658018164	high
TCGA-BP-4174	5.14794520547945	0	-2.23786383009889	4.25021123764092	-0.332607399332895	-6.64385618977472	-2.76807612670624	3.48493725829624	0.0298415571367151	0.477884522027948	0.113167056732735	1.03787416566112	3.17379904200652	0.638346866907952	low
TCGA-CJ-4903	4.27397260273973	0	-1.46673568692821	3.72666776044971	-0.487014665186324	-3.45957589535534	-1.8114724732256	3.48881061290125	0.374844741289734	1.43023173970106	0.713255901730974	2.1811025507538	3.35718600628401	0.90187363852538	high
TCGA-B8-5159	1.97808219178082	0	-3.54962011992896	3.61257661221754	1.44604444259604	-6.64385618977472	-5.80389660228519	3.73186749033307	0.364572432295856	0.993710587159958	-2.62237646236427	1.65987890277362	4.18262079654083	0.282523632491852	low
TCGA-BP-4795	1.6986301369863	0	-0.674153101761185	3.56330458947008	0.252900028700081	-0.559579279243233	-1.37183300071368	3.137929711601	0.537643961929885	0.827493873603798	0.689478088359622	2.15445359267987	3.41616416473313	1.16304613744505	high
TCGA-BP-4346	4.09041095890411	1	-6.64385618977472	3.93721254715349	0.847195186589395	-3.87197061125936	-3.80389660228519	3.18542257083764	0.219958397584918	1.2356045327633	2.60226682682211	3.61649885398921	2.6666657105946	0.832894154379	low
TCGA-BP-5190	2.76986301369863	0	-1.7903594860724	3.22470403296193	-1.62060083747442	-6.64385618977472	-5.53282487738598	2.63073162535153	-0.841662972832899	0.382611923015188	-1.77546573672027	1.15270263091575	1.94972167756984	0.657355118039477	low
TCGA-BP-4164	2.71780821917808	1	-1.21357091679694	4.07941224724342	-1.29902769277728	-6.64385618977472	-3.35402172459722	4.35360559133812	0.632733525950535	1.28611229395515	-2.71880622504737	2.18447073664009	3.73538136685499	0.488869869579894	low
TCGA-A3-A6NL	1.88767123287671	0	-2.89432192210546	4.08403023856078	1.141563582375	-3.38232537453132	-2.38383053381327	3.64740661802197	0.509543837960336	1.04635135892145	-1.3681041409462	3.2094377688415	3.60606314515212	0.735061608995029	low
TCGA-CZ-5451	5.28493150684931	0	-6.64385618977472	3.80153118347008	0.186627326682922	-3.58207999218804	-5.56661319084226	3.66949171020949	0.186627326682922	1.42023984402628	-0.6080123737802	1.57661887868637	3.37075016921417	0.331555282618628	low
TCGA-B8-4619	1.43287671232877	0	-3.73696559416621	3.52331103075142	-0.518494383422945	-3.32626268515125	-3.81603716515741	2.94091844779871	0.49702469417753	0.361431504133141	-3.20423305221761	0.639973004162091	3.86581986088155	0.415170044901494	low
TCGA-BP-4982	2.77808219178082	0	-1.7159597360459	4.06413268963797	1.0973411087967	-0.196111707662175	-1.26395802625003	3.80829236919686	1.12260646265104	1.84983917346495	-1.01917037924933	3.22521322217517	3.6552716766616	0.834853748033317	low
TCGA-BP-4998	2.55342465753425	0	-0.576905945850098	3.76579992328513	1.16156525639703	-0.819342892439924	-0.979942347658747	3.48288699529614	0.884558849505252	1.56861587671378	0.302757715638036	3.25936288807201	3.23207742172999	1.18713337258422	high
TCGA-A3-3326	3.11506849315069	0	-1.26465112981411	3.99778014942688	-0.460568188565167	-6.64385618977472	-3.76611193982572	3.63201223076713	0.580627910457265	1.44111160303956	-0.676456990850111	3.48234492955721	3.13617497701456	0.730570348259703	low
TCGA-CJ-4870	4.1041095890411	0	-1.19594644103265	3.37491427646911	-0.0390435398263134	-6.64385618977472	-4.76807612670624	3.31289747289726	-0.131155226349479	0.817050158432521	-1.32952219585571	1.94009155920533	2.95190479483148	0.600869227410769	low
TCGA-BP-4335	1.3013698630137	1	-0.721896272448558	2.76281652598111	-1.78289339191661	-1.2470801789872	-1.73696559416621	2.47708147767867	0.0608774728993346	0.908044290224889	0.3959402178453	2.94120023334749	2.37323058358799	1.78894966045522	high
TCGA-BP-4968	4.78356164383562	0	-2.97709959788992	3.20354573287153	-1.55427329665002	-1.58683922440919	-2.92139016530363	2.98502674054015	-1.26673244064524	1.25180996817154	1.84330051189019	2.94427750358057	2.67714738243427	1.37468162136682	high
TCGA-CJ-4636	5.27123287671233	0	-2.47312991364317	2.87534758284479	-2.94230713283165	-3.86354609073135	-3.21759143507263	3.18065710756008	-0.421206167323247	0.126840735277693	-0.131945441103797	3.05947642014633	3.20695573238728	1.27823147015714	high
TCGA-BP-4176	5.35616438356164	0	-0.0291463456595165	3.21480867968208	-0.933738557731279	-1.13289427049735	-2.78786649246624	3.53355088965432	0.309409049240119	1.14548182226552	-0.138282789492707	2.55552169745456	3.40344498021623	1.03032572735022	high
TCGA-A3-3362	4.27123287671233	0	-2.98279070996778	3.88060716902382	0.314522521791615	-2.55046503652171	-1.20124438608538	3.50154105379196	0.777872048512053	1.44403091115839	-1.05589120089205	3.03957710306068	2.88881142528085	0.934029674663818	high
TCGA-BP-5000	1.54246575342466	0	-3.20556333819558	2.06688137855595	-2.74855356844142	-2.2276920250416	-3.08804003471309	2.66122513682666	-1.36327098721025	0.063502942306158	-0.31258092262811	1.25888068375053	2.03365205249	1.33731670926599	high
TCGA-CJ-4908	4.19452054794521	0	-2.08191913015229	3.71640931075346	1.4734232702792	-0.65744525452268	-1.23005903958551	3.49369856513378	0.603311810600048	1.06708796480115	-0.782397023413212	2.9672424007881	2.98398772226514	1.06658202643648	high
TCGA-B0-4845	5.44109589041096	1	-3.33642766458248	3.63159324866132	-0.511896366876423	-2.91267294820252	-2.74468055929421	3.09806578055334	1.0474685905079	1.06915220186942	-1.43440282414577	2.90538941201515	3.30188025283903	0.754278834712697	low
TCGA-B0-4713	0.553424657534247	1	-6.64385618977472	2.13477950623413	-3.79385693030863	-1.67484388225841	-3.94341647163363	2.27970900129906	-1.20722792248188	-0.183932827097824	1.46701857168978	2.39908904247952	0.886042822555288	1.78738826912168	high
TCGA-BP-5184	3.1041095890411	0	-3.10159814000781	3.43404102300156	0.0870554345433757	-2.67208274258135	-3.18573670860022	3.31089266006754	0.610416597148905	1.32031137090704	0.379953597427636	1.4437127280935	3.22516693967221	0.625893381469135	low
TCGA-BP-4787	1.31506849315068	1	-1.11153923044196	2.63287308982607	0.292192773901891	1.90992667627803	-2.63486740654747	3.31384080451376	0.0301241614551291	1.00281051596638	-1.09665316501779	2.56208364269616	3.17285550302415	1.11278794414547	high
TCGA-CZ-5985	5.47123287671233	0	-2.49410907027004	3.61204576074123	0.882056070968626	-6.64385618977472	-4.0023101606872	4.2559689665415	0.911193023032455	1.3990069864724	0.656450606305339	2.15010470099951	3.01135250722991	0.53964574129221	low
TCGA-AK-3465	1.01095890410959	0	-6.64385618977472	2.76368776357692	-0.143691510282557	-3.12029423371771	-1.6117553466077	1.9604746414249	-0.468132004394445	-0.985359053118247	-3.52450001273505	1.83560074501929	4.04356323754294	0.846932968749119	low
TCGA-CZ-5469	2.59178082191781	1	-0.604937200482422	2.5268951190214	-1.92193674422318	3.26856913464158	-0.273866326818102	2.87648747845045	-1.48924057844783	0.506906554580693	-4.42973138442188	1.90411795854586	2.34828908328912	1.77813081857704	high
TCGA-BP-4798	0.915068493150685	1	-1.03475134315577	2.85869719003833	-0.188035824689806	-1.7725053491407	-3.62237646236427	2.64196213110672	-0.0442408411531195	0.826192536236601	2.52957110757389	3.49961631292225	2.02123096544055	1.71802686291079	high
TCGA-BP-4971	4.07397260273973	0	-1.31868567739868	2.91318622548899	-0.831871470423051	-1.39289461624151	-1.83701660797653	2.00848688896549	-0.409086649744092	0.614568511964209	-0.989076972815208	3.94611323202176	2.50411186400883	1.93638780858779	high
TCGA-CZ-5459	4.61095890410959	0	-1.12973392960402	3.36962002792717	-0.506147752305123	0.942232976400716	-3.73312352787181	3.21193111251552	-0.258425152581204	0.858219766271066	0.749577172460001	3.75193497313185	3.27099232439347	1.3168434300884	high
TCGA-B0-4710	4.80821917808219	0	-2.38157338335407	3.97566686761061	0.999927863444527	-1.62771648711947	-2.80894276007369	3.49511950455662	0.665028867637039	1.26008589249268	-0.516016589699427	3.60613423079851	3.2103888644454	0.883897055539658	low
TCGA-BP-4337	0.00547945205479452	1	-6.64385618977472	3.56760628876303	-1.09757905768465	0.0740943535738734	-1.68965987938785	2.79557995041957	0.2482919377391	0.901417220911692	-1.73216460790239	3.07568664732759	3.89864370785303	0.831665614976278	low
TCGA-BP-4973	3.79178082191781	0	-1.77793737522251	4.01965744103695	0.748031795572412	-4.35697504198656	-3.86354609073135	3.53384986540883	1.03428615771194	1.15335138308106	-0.309717010936488	3.39788508637742	2.9950140964714	0.741343534630761	low
TCGA-BP-4969	4.91506849315068	0	-3.03622996892924	2.68963463200372	-1.17006927816036	-2.99079617267016	-2.85412693839896	2.58806096540181	0.0621217119077975	0.714135593856333	-3.39896913065119	2.67197266075006	2.14117117246074	0.997223464183798	high
TCGA-CW-5580	5.38082191780822	1	-0.0810032301907997	3.73300718425268	1.0995645271632	-1.48438846050796	-2.64475815606912	3.86425549141874	1.36305890987919	1.4866114116375	-1.56832355860737	2.66659754586972	3.44490555292218	0.71094221517115	low
TCGA-B0-4827	2.42465753424658	1	-2.83033150047691	2.06118863326739	0.478195257939166	0.294429602109328	-1.21089678249862	3.02733101501709	-0.108114248699613	0.437653878346192	0.299947954060028	0.723427500708536	2.23606395564687	1.2502301488664	high
TCGA-CJ-5681	1.51232876712329	1	-2.17266872938774	3.18169096124618	1.75454548946919	-1.15714181674402	1.08277070363544	3.45641191639816	-0.594225422050124	1.7040751643767	-3.09541956507868	3.45505756321137	4.3458079474955	1.12570835734076	high
TCGA-CJ-4916	3.76164383561644	0	-1.18311362598508	3.10499075693874	-0.378194265252835	-6.64385618977472	-3.5924840880537	2.82315830484111	-0.812992433022967	0.566181933698165	0.237441347136391	2.84422494284969	2.47948927097855	1.1566381752114	high
TCGA-BP-5004	3.08493150684932	0	-2.31832585820717	3.79509156522692	1.17043786850811	-1.15842936260448	-1.73168538682477	2.53251645392857	-0.715722781944872	1.56208364269616	-1.74274794676021	2.56691254785694	4.13750352374993	0.792192124114277	low
TCGA-BP-4345	4.15342465753425	0	-2.64205394714074	2.48782074417823	-0.312760106015397	2.88076387724294	-0.0637107053513444	2.59397517932056	-0.312760106015397	0.373174890753116	-1.1034568841441	2.34209956483278	2.61473339812768	1.88203062947439	high
TCGA-BP-4987	3.07945205479452	0	-1.08222455939888	3.85703547136089	0.615981210814781	-1.38835545662634	-2.93898422531837	3.56833618213375	0.740711733399101	1.41218535915671	-0.751465163861321	2.5834228046936	3.41611010488972	0.742121278799533	low
TCGA-CJ-4872	3.93150684931507	0	-0.478145197289794	2.92069346394065	-0.972279741644073	0.781569544815974	-1.2409294091931	3.06396880925877	0.580531438155187	0.432211149171219	2.00590295685824	2.36131920155722	3.13343200698074	1.74732979088391	high
TCGA-B4-5378	0.479452054794521	0	-0.630393929968162	4.27435858324953	1.5017193765801	-2.88576625557291	-3.39289461624151	3.53373775676147	0.581785075180132	1.00755433613827	-0.180658809941229	2.39451414195596	3.67067041047265	0.671055548354521	low
TCGA-B0-5706	8.78082191780822	0	-1.7809089417538	2.22586102136411	0.377512488485005	0.105678077894537	-1.06340917017606	2.02488699931318	-1.00926292132897	0.148348449915649	-0.338432800472854	0.237686079120165	2.31397137105902	1.38534829019613	high
TCGA-B8-A7U6	1.35616438356164	0	-1.75730604245038	3.57361689436603	0.0264459803038009	-2.27160054132894	-2.01042497941909	2.83973792736926	0.411751628964522	0.588516766693908	-0.767093698993169	3.27576694493171	2.15600822110713	1.3773544162601	high
TCGA-A3-3358	3.58082191780822	0	-0.950648040864708	3.22723277819018	-0.311506289400851	-2.59509687785487	-1.96184479897403	3.23838945240922	0.201006466056093	0.511973981781801	0.828794038198622	2.90112755607187	2.91134644410357	1.41637726342355	high
TCGA-B0-5402	3.53424657534247	0	-3.73696559416621	3.95468023013472	-0.109514394964469	-6.64385618977472	-3.81807056230993	3.59133234337109	0.333767191658224	0.888850381767297	0.43903796284271	1.53236683556796	3.19372444114448	0.529647931826528	low
TCGA-CZ-5454	1.97808219178082	1	-6.64385618977472	3.97306935957464	-0.825977157944586	-6.64385618977472	-2.62682510924688	3.42240794376537	-0.0112971376567712	-0.477944250839036	-1.02414973972883	1.51823297225348	3.05706896905575	0.643249059690833	low
TCGA-BP-4995	3.75616438356164	0	-3.98165069012111	3.31770926287122	0.736474994445624	-4.41734765996604	-3.11278669704877	3.7495128147954	1.37673490499852	0.603691617115573	-1.27160054132894	0.995520698863738	4.75682582280578	0.38514810034616	low
TCGA-B8-A54F	1.42191780821918	0	-6.64385618977472	4.14167801516415	1.23137096356877	-1.00115461794149	-1.5972778231544	3.71295888453081	0.943208708588446	0.70460641332374	-1.43948067845563	3.89828575861674	3.02119542451449	0.866339764557601	low
TCGA-B0-4847	2.17260273972603	1	-3.62771648711947	2.52594357228725	-1.68919456893683	-6.64385618977472	-4.01858570040003	2.25945328344214	-0.5028730848963	0.608336150347661	1.31086358431875	2.83212037155332	1.93572374627117	1.24543567613383	high
TCGA-B0-4712	3.66301369863014	1	-0.395738860523894	1.09754337939512	-2.17266872938774	0.594930669812392	-1.10998141251618	2.9812864213475	-0.698061233034664	-0.61727741964701	-0.992230405854082	2.37826190442421	2.25885054062838	2.72582033828095	high
TCGA-BP-5177	0.802739726027397	0	-3.47232908373591	3.25444287259858	-0.220614193801064	-1.14528617723047	-1.19826189843354	3.07987300589087	-1.2827897009804	0.332049083748974	-0.28683209699063	1.82879403819862	2.23447066373328	1.38631216248249	high
TCGA-CW-6093	8.61917808219178	0	-1.05139915250664	3.42771343236642	1.98002530023873	-1.88523320733449	-3.07947802120966	3.34309508603059	0.782240799936093	1.35015774948499	-0.283316328122915	1.91529142802348	3.14569375674242	0.692972130660599	low
TCGA-B0-4818	1.3972602739726	1	-1.24161153452065	3.91623776786777	-0.345197874210209	-6.64385618977472	-3.2764851241262	3.57560277696045	0.629100118160383	0.94343378387025	0.968864898193526	2.3366832874962	2.33779670947147	0.864743623074653	low
TCGA-CJ-4634	9.58356164383562	0	-6.64385618977472	4.20602582094294	0.44752630116891	-1.48156557622892	-1.6188273952832	3.96536872864737	1.02211920415603	1.48655992818524	0.179128828772152	2.50898635299916	3.34854404397563	0.627605650181165	low
TCGA-AK-3450	4.13150684931507	0	-3.26951220073622	3.47490323724627	-0.201907999271364	-2.29477404338364	-4.35107444054688	3.43770713692607	0.0781999199213715	1.90477308966433	-2.01975529514661	1.68670221025608	3.45927422513849	0.439107336508858	low
TCGA-BP-5009	2.99178082191781	1	-1.60515663846914	2.3998273366002	-1.22532888767312	-1.77299832541096	-2.8562147752914	2.62028141828846	-0.641828825030446	0.179256247190507	-0.954277464265399	2.72859536906748	1.92254040021552	1.62734131858376	high
TCGA-BP-5174	6.18356164383562	0	-6.64385618977472	3.13162240716199	-0.741300184430097	-2.80995411310556	-4.52616114710497	2.99418143472659	-1.5428785420499	0.583422804693596	-3.74081791966181	1.59559913682989	2.13468095139303	0.56918208838854	low
TCGA-BP-5191	2.64931506849315	0	-6.64385618977472	0.849759123802511	-4.5769059458501	-6.64385618977472	-6.08804003471309	1.53206755228903	-2.08008791132269	-0.543298968991795	-1.02826333326376	0.880803051638192	1.44307615136267	0.990095966728183	high
TCGA-B0-5116	3.49041095890411	0	0.969675463143202	1.96128993276177	-2.12029423371771	-6.64385618977472	-4.86144762484735	3.37769293901448	1.14750208442593	1.0585243118408	-2.57776699931695	1.89650436654306	2.77241355474848	0.675677682809485	low
TCGA-B8-A54H	0.701369863013699	0	-1.35956416338041	3.96377927718962	0.432959407276106	-2.18770715512673	-2.44143846819954	3.99634354852657	0.273456211320305	1.36019569473236	-0.163914288297594	3.2556064765535	2.69200307625908	1.00729730452062	high
TCGA-B8-4621	2.15890410958904	0	-1.40966146682091	2.72728879696487	-0.825977157944586	-4.43908943912011	-4.37482304331949	2.32458021456006	0.273814244587037	0.0483757045389763	-0.964376090269279	0.522156211891473	3.040769717466	0.668392540596965	low
TCGA-BP-4790	3.04383561643836	1	-6.64385618977472	2.84291850878334	-1.02796911585867	-6.64385618977472	-1.71075571484336	3.39373194423839	0.276079727574732	1.15659077513923	0.837378159753807	2.3239176415721	3.66806237817076	0.739558526260942	low
TCGA-A3-3335	5.16712328767123	0	-6.64385618977472	3.64020443895106	-1.1484808088301	-3.37781929577941	-3.86564761337664	3.18153195504744	-0.0225368887605333	0.656999681494036	-1.24982229440694	3.41767701849964	3.25456381021341	0.712801960798416	low
TCGA-B8-5158	3.33698630136986	0	-2.61971384387692	3.09367848041757	0.74931972457408	0.518333701528503	-0.720707009302416	3.51241653597297	0.382611923015188	1.77648304061933	-0.428177593166797	3.10564455763894	2.00187428553135	1.36837646552539	high
TCGA-DV-5568	1.01369863013699	0	-2.54877569787331	2.39985467357243	-0.940644722383579	2.73729737587218	-0.939814234953437	2.59364060808925	-0.703924425047112	0.72648248726505	0.199248306840202	2.33625481936294	2.2142802598049	1.96348407371552	high
TCGA-CZ-4856	0.0493150684931507	0	-2.37856933220955	3.03231246994894	0.924099885640742	-4.26812165119157	-3.34080610509305	3.34670164802286	0.0881415968690176	1.3608137317567	-0.679919737630239	0.442226945221818	2.87766573379666	0.520892371327591	low
TCGA-CJ-4878	5.98904109589041	0	-6.64385618977472	3.54490571950719	-0.779670045120444	-1.28771237954945	-3.07460815990754	2.16166199175736	0.501005953141009	0.39220749896897	-1.46873084011701	4.93634583729484	2.75651095614016	1.22924165410179	high
TCGA-BP-4761	0.498630136986301	0	-6.64385618977472	1.75493024804993	-1.72356288956372	-1.54035855007139	-2.28982725172034	2.64226257461206	-1.72356288956372	0.0954518810856605	0.128161400914489	3.40003235126689	-0.140030451778974	2.60814874343515	high
TCGA-AK-3425	9.15890410958904	0	-1.36438489413026	2.43327997055726	-0.301692606485373	-0.114659921775334	-2.66291692368921	3.42186958956029	-0.301692606485373	-0.0659742302770854	0.530270547646204	1.82578562746479	2.64406392290419	1.38452177529041	high
TCGA-CJ-4918	0.254794520547945	1	-0.407554922947638	3.10733635786566	1.30911796616488	0.893206865114869	-0.917569900054051	2.48109223690635	0.484499082122516	1.18757773957719	1.46163332655044	2.38664542703028	3.12498976997866	1.47797600422541	high
TCGA-B0-5115	4.39452054794521	0	-3.32192809488736	4.25730486176795	-0.496142467422571	-1.95232202485552	-2.40889509493522	3.78797567149566	0.857980995127572	1.52581832203402	0.410775259008242	3.0926303050113	3.69249415329841	0.759752224012112	low
TCGA-BP-4985	2.60821917808219	1	0.313594146572391	1.88573053400146	0.120750053334926	3.88258436226823	3.4075159119463	2.27727065965564	-1.71880622504737	0.402285591869996	0.0265876223480842	1.49876146567185	2.33736857193654	4.07973786510578	high
TCGA-CW-6087	0.112328767123288	1	-0.113566911788942	1.53116932975868	0.996894866446107	-1.73168538682477	0.250961573533219	2.88857766426912	-1.63755816587436	-0.590962143027281	2.58031435188595	2.25123432622271	3.34986062353587	3.02437347771989	high
TCGA-BP-5168	4.00821917808219	1	-6.64385618977472	3.50428986933724	0.169027045134817	-6.64385618977472	-5.66566056009307	3.48427994411938	0.0412429822318813	1.73200864413847	-2.33861522382024	0.974309036883654	3.84874811461196	0.226226406326956	low
TCGA-A3-3323	3.03013698630137	0	-6.64385618977472	3.69946279388635	-0.111850995984154	1.70615477299066	-1.9674759343078	3.70460641332374	1.14496000472086	1.36658799539426	1.36272235582458	3.03646816706929	3.63116250133003	0.824047086714343	low
TCGA-AK-3445	6.55342465753425	0	-6.64385618977472	3.29923000214422	-0.380633945252964	1.6422394657944	-2.09665316501779	3.46148926985725	-0.256700472111743	1.17024556472346	1.80049614759649	3.4591036961354	2.45283261387881	1.31246424209923	high
TCGA-MM-A84U	1.91780821917808	0	-1.98222058743877	2.8438230891269	-1.2848973639424	3.3559747344932	0.54833797550862	2.57828663661138	-0.806922178453633	0.177216200836063	-4.29619053347375	3.08043595558318	2.17386298842029	2.25213811795063	high
TCGA-B2-4099	2.66301369863014	0	-0.108269753419881	3.99351133615112	-6.64385618977472	-3.77004299141564	-5.10283703664117	3.38471296242205	0.939452275072953	0.845590408847855	-0.324997083806073	3.24379092506481	3.27523058829636	0.945507906208804	high
TCGA-BP-4801	3.07945205479452	0	-2.4445764684381	3.67192738481474	0.0735460609151547	-1.21960590369068	-1.61352011140377	3.37831740123299	0.0426443374084937	1.61527503430528	0.0886843715333915	1.59879394793005	3.07498488495381	0.825395881958314	low
TCGA-BP-5198	1.65205479452055	0	-0.63464340296952	2.1571407491493	0.925771606616772	-1.16036283849033	-1.35181069728186	2.5259185231065	0.421263700854267	-0.194955238629597	-1.08069805937192	1.94035471153329	2.28276596845178	1.59705167020981	high
TCGA-BP-4354	2.83287671232877	1	1.15003969277415	2.93319491996043	0.113700499164728	0.425781538703535	1.32969768903328	3.08858261683722	-0.56810965171382	0.810319703411077	1.20939097746743	4.18510536254259	2.18824265626441	3.8985671351056	high
TCGA-BP-4760	6.46849315068493	0	0.0513024887006311	3.79343814172242	1.21890513195676	0.00129784159564679	1.38316512484753	3.03898042594787	1.13920752027125	1.36350752652396	-4.01391678033518	2.19033040160109	3.60722377233578	1.02949855124607	high
TCGA-DV-5576	1.99178082191781	1	0.631430278309166	3.70438508336904	0.652234072909237	-0.434597796109162	-0.709811542662479	3.08362186122004	0.364796522858731	1.67418944279155	-3.22162318909168	2.48882346387276	3.64053995346306	0.927061278786257	high
TCGA-BP-4789	4.07945205479452	0	-1.49370273452848	3.81519626173607	0.969896447296333	-2.95455702923883	-2.0904956864394	3.80962023484189	0.636543421351801	1.72874772542976	-0.688729408513358	2.20579911300607	3.17981357049155	0.704555948555142	low
TCGA-CJ-4900	4.6958904109589	1	-2.47633768603951	2.74355805222205	-3.475535074035	-0.0212186232372655	-0.0782590139204995	1.92356756793256	-2.0023101606872	-0.817816230878532	0.762476388046985	4.06946158284367	1.49743353443273	5.10011557983406	high
TCGA-A3-3380	1.55342465753425	0	-3.55979192498625	4.02316662293954	-1.04275398639832	-0.554061462710734	-3.16617886220942	3.50629726547152	-0.397638143369146	1.45848699997433	1.43028527297778	3.48480839676531	3.35826965484756	1.01403619546137	high
TCGA-B0-5697	7.20547945205479	0	-0.21574730659542	3.29958169670448	0.643209717575819	-3.21357091679694	-3.57518537910963	3.36113669122449	-0.294243217950203	1.03365205249	0.0192037339730927	1.2096405139276	3.11027971297561	0.728142231278545	low
TCGA-B0-5100	5.24109589041096	1	-1.84269753368103	2.96644892541546	-0.26499780650469	2.86848923057261	-3.14944057937723	2.79458222159218	-0.92275700106754	0.562865167656164	-2.77793737522251	2.34155885122287	3.54777061173928	0.988295256435498	high
TCGA-B8-4154	3.78082191780822	0	-2.06975468168534	3.98658386624867	-1.18573670860022	-2.57862856699911	-3.76807612670624	4.20565056090103	0.60255189747166	0.851759034074375	-0.161330549006808	2.98269245909001	2.92865456990017	0.825638951353509	low
TCGA-A3-3320	4.13150684931507	0	-6.64385618977472	4.20879035342002	0.211884401940305	-6.64385618977472	-2.86669952377022	3.64028543235688	1.40724396701686	1.63876894441695	0.812949959455749	2.8892593613776	3.55753262765066	0.494044217199459	low
TCGA-BP-4163	7.77808219178082	0	-0.635091444911285	4.07331468743724	-0.144329165559629	-1.87673111250565	-3.11153923044196	3.39574832817903	0.841168043548649	1.1662012526627	0.997039439553843	2.67380514307375	2.60537580326534	0.993550784511922	high
TCGA-BP-5196	2.78904109589041	0	-0.764640552609055	3.86385917928788	-0.274389706124002	3.79143902587244	1.63932478917085	4.01456953870786	0.0179219079972623	0.788602194735141	0.737167557334839	2.88246698091856	2.65067266478642	2.38988389138098	high
TCGA-A3-A8CQ	0.00821917808219178	0	-6.64385618977472	3.84206366179977	1.66693833729206	-3.34519787421021	-1.54035855007139	3.78570747159956	0.645148265767719	1.4365349937602	-1.11029284156021	2.43400097761716	2.85583027468377	0.607677119310962	low
TCGA-BP-4347	3.74520547945205	0	-3.03150369102206	3.21608230837386	0.308477376594961	-3.51622291004885	-3.75049397901085	3.25288489460928	0.110897723329813	1.40506656021047	-1.02268343709129	2.78619904333318	3.06713960674058	0.704795681150531	low
TCGA-CJ-4905	4.0986301369863	0	-1.99079617267016	3.54342164334886	2.09504672450704	-2.10656012268388	-2.71217313271492	3.6616926021993	0.442014565559888	0.972030884141332	0.880411259809781	1.56846995587204	3.25649743456555	0.723054426822792	low
TCGA-B0-5712	7.45753424657534	0	-3.54119805841099	3.87117338858184	-1.18869338853022	-2.58121636148826	-3.77004299141564	3.54735111245565	0.406536670205172	1.08943035342652	-2.99884630538363	2.47191577897206	3.93588400748807	0.512413662864036	low
TCGA-BP-4355	2.61095890410959	1	-6.64385618977472	3.78409561522172	-0.0852824135340969	-2.46673568692821	-2.52699243208383	2.99747307197096	0.788100997912005	0.631709644785603	-2.19363469387754	3.36511859207402	2.87915681048047	0.764245454928264	low
TCGA-BP-4332	3.1041095890411	0	-1.16909569019794	3.78627224181605	-1.18606492951868	0.344033091528057	-0.976531719496095	3.82527683005487	0.647360564519635	1.03759307554023	-0.402016006210054	3.11004580216567	3.64386773128889	1.23323960992626	high
TCGA-B0-4703	0.498630136986301	1	0.673918183029374	3.94518629379006	-0.553426147453103	5.65908540549602	5.4356585943302	3.59170334996617	-0.390623251236693	0.920064585378564	0.781569544815974	4.23975699027461	3.29972821080471	5.38268134902744	high
TCGA-B0-5077	3.60821917808219	1	-1.65290132937773	3.55525172517546	0.0144981269993528	-1.5149854303096	-3.88257091641311	3.24351676137205	0.314174451089644	0.604356038015255	0.291603558030565	2.84937882723785	3.525229500145	0.893656448646927	low
TCGA-B0-5110	5.5041095890411	0	-3.0991235338421	3.65347281194971	0.188780697792142	-2.66932687729084	-1.365499661764	3.67811698862824	0.74312715259193	1.93933943081413	-0.028263333263764	2.57218633471717	2.794311884582	0.85295897648649	low
TCGA-B0-5692	10.8054794520548	0	-3.4281775931668	3.3449562891265	-1.46992925777492	-6.64385618977472	-4.49005085369569	3.69856299445306	-0.898349923905565	0.29325275642788	1.04425421487416	1.53136898309984	2.77370100642881	0.739571966944605	low
TCGA-BP-5007	3.12328767123288	0	-2.1655314782897	3.63698416203998	0.596839754437785	-1.50389562022927	-2.41580714189026	3.57436797626605	0.176195094863408	1.10420244938244	-0.390434132138187	2.56130169414537	3.26518182134138	0.874200093606708	low
TCGA-B8-4620	2.12876712328767	0	-0.749523447497031	2.67635768673286	-0.554908985155956	1.5530655440456	1.7327033538956	3.31118338533067	0.975189937561848	0.201006466056093	-2.11029284156021	2.5435948642526	3.19951530825834	1.98299165938754	high
TCGA-G6-A5PC	0.663013698630137	1	-0.683159150470412	2.26879367512248	-6.64385618977472	-3.99309163065782	-5.26534456652099	2.20836118309842	-1.7848805754827	0.439889047619779	-1.07552000764098	2.26591691436691	2.4483988270383	1.36403310739643	high
TCGA-DV-5575	4.73698630136986	0	-6.64385618977472	3.64739510478421	0.98790292052019	-2.15649847446318	-2.01508259457308	3.87430516598223	0.362441834125644	1.49395469364137	1.20920379679368	2.04099760506641	3.32384560443037	0.636248439034844	low
TCGA-CJ-4868	1.76986301369863	1	-0.584457645801303	2.94238313200461	0.02091106558169	1.56325577143299	2.62271955215418	3.32171167439929	-0.841921543501373	-0.0257643957909292	1.44403091115839	3.35442394960681	2.82491038477962	3.98184820850332	high
TCGA-B0-5120	3.2027397260274	0	0.358733826605284	3.53555533339931	0.0514417113826102	-0.651087759005801	-1.16617886220942	3.80640655367555	0.197991165735134	1.52451507439265	0.373843062918309	2.34514085777554	3.52311025907926	1.11877800722455	high
TCGA-BP-4963	5.02465753424658	0	-3.54119805841099	2.89828575861674	0.112499976200718	-3.12406270353362	-4.58727266140836	2.55998119415983	0.718789028019984	1.61508666217629	-1.65881122752126	2.87066062667928	2.90958111597968	0.619338508651335	low
TCGA-CJ-4882	5.15890410958904	0	-1.05199728478755	2.66065485203523	0.275126273568355	0.529471159876263	0.0614306004977481	2.07217441692432	0.162467867615304	-0.0749120451200172	2.04082231010734	3.54558541120822	2.58002485270452	3.11315734810483	high
TCGA-CZ-5455	1.53698630136986	1	-3.7388904710907	4.04388690103988	0.318114343609773	-3.32915966411844	-3.56661319084226	3.83789279712657	0.455859809386185	1.91846256549797	0.328951323912009	2.42430404176782	3.26116972020375	0.553762148574063	low
TCGA-B0-4698	0.115068493150685	1	5.63410531804919	3.02835697555974	-0.673922915076869	6.33890570827099	7.25420947213435	2.98883008492957	-0.83521372185666	-0.194955238629597	5.99636162786491	6.95458369180018	3.32166838640554	29.8116651289654	high
TCGA-B0-5099	1.32876712328767	1	-3.43284399628921	3.85408543867923	0.303225477672089	-6.64385618977472	-3.51622291004885	3.19126258440801	1.02055553808023	1.51757806048208	-2.49899404685899	2.61190416735208	3.08471061068351	0.492324744611186	low
TCGA-A3-3370	6.23013698630137	0	-3.68038206579984	3.71182525700246	0.756596350501714	-2.73024867795163	-2.59161420859359	3.50128626871061	0.279768421593595	1.69719555831965	0.236339539168374	3.08486365020238	3.29234004027684	0.776890659449365	low
TCGA-DV-5566	3.83013698630137	0	-1.08834676269147	3.39242733821372	0.475707494642639	-2.56746812126188	-2.22566624182896	3.24199268026593	0.216361734971127	1.21406261888154	-2.04334854442894	1.39960862217251	2.99523123356564	0.718821741031665	low
TCGA-B0-5812	10.5041095890411	0	-0.705335143908758	3.39436322453954	0.670477804144288	-2.01275190740885	-2.39896913065119	3.9568558625326	0.364572432295856	1.37695711447773	0.443606651475615	1.66630212817309	3.59157171338531	0.758064378047195	low
TCGA-CZ-5989	5.21917808219178	0	-0.969169569846726	3.98192569929066	-1.46036967531533	-6.64385618977472	-4.34813316523476	5.18391917868734	0.803309709999655	2.4332265482899	0.19987646683658	1.21294280378711	4.71708963061072	0.307533745396224	low
TCGA-G6-A8L7	5.84383561643836	0	-2.09603623319702	1.76786663217663	-6.64385618977472	0.48552987313585	1.35901507015665	2.64864950720732	-2.8437328369482	-0.126108075546604	1.4465738525469	4.69668382625676	2.09942987203515	7.80223254824889	high
TCGA-BP-5180	6.2	0	-2.9029286294561	3.8187789968665	-0.410620004522036	-3.39137997563951	-4.56661319084226	3.86877564713624	-0.12799868851682	0.990882270141078	-1.49858633312422	1.3974744170459	3.24803381337244	0.478766245267477	low
TCGA-B0-4842	4.72328767123288	1	-6.64385618977472	1.92075062112805	-2.93236128312464	-0.156659283139807	-1.75681839835553	2.56205921321811	-2.65744525452268	0.305095010666697	-1.17397021350026	0.494569216598648	2.39862399671775	1.1897411029361	high
TCGA-CZ-5452	4.9013698630137	0	-2.63845620203213	3.36600041364669	-0.626156937081691	-6.64385618977472	-4.89969509420431	3.0233795642382	-1.80843734929924	0.97408872764586	1.01934608880481	3.23430203952855	1.55748361390689	1.14706620979538	high
TCGA-B0-5707	10.2575342465753	0	-0.0800879113226917	3.61872025677136	0.151858816727005	-2.70368943929191	-2.83650126771712	3.43001758672766	-0.199586687361243	1.38006445884398	-4	1.23364268300881	3.46593529578121	0.5478229982152	low
TCGA-BP-5183	3.53698630136986	0	-6.64385618977472	3.44140379982117	-0.534913621113934	-3.70839644196944	-2.83033150047691	3.35345033307765	0.64929354696714	1.45090770177264	0.457961944452685	2.42126370085427	3.2018063470044	0.62828589559633	low
TCGA-B0-5691	9.4	0	-6.64385618977472	3.58020579650051	1.92679647717501	0.0295588974491164	0.45122430212669	3.59924637138375	0.264116021559245	1.88166461932034	-0.414268267034073	2.08188496672923	3.61005037242408	0.749204935094285	low
TCGA-B0-5098	4.33972602739726	1	1.64763686348455	2.97577690600442	-1.65471718240649	-0.0560411769866642	-1.82367722735954	2.72196317948634	-0.524707549963471	0.680324356844016	-0.0525956651531993	4.2962151023611	2.9092546774579	2.48028962611967	high
TCGA-A3-3307	3.93424657534247	0	-1.9378782880922	3.76137038560263	0.600079411792139	-3.37183300071368	-5.43596333813339	3.52268352648295	0.68203387126506	1.66875453321504	1.51782998480927	2.83915338738982	3.30299161561275	0.591548760274127	low
TCGA-B4-5836	0.386301369863014	0	-2.31329778974392	3.75571013808699	1.07148810558418	-6.64385618977472	-3.64927646555898	3.77263524716083	0.585443318936201	1.41299825197589	-0.543298968991795	2.03432137760918	3.5495089992776	0.493231357901229	low
TCGA-CZ-4853	2.12054794520548	0	-3.93677319800302	3.76554535437575	0.0896337361068956	-6.64385618977472	-4.68779953736232	3.61970645004589	0.303809967021285	1.31562419199272	-1.65562596671427	1.78211496338881	3.24284636403616	0.398253797644239	low
TCGA-B0-4823	1.24383561643836	1	-6.64385618977472	3.23630892137657	0.32400408139443	-1.67392291507687	-1.95735566259151	3.06440003345656	0.393855477339029	1.04600204654452	0.0460020465445205	1.45264814455622	3.47292961038627	0.638716888915459	low
TCGA-CJ-4635	3.87945205479452	0	-2.01449956969511	4.27915924752416	-0.387789064533391	-2.52450001273505	-2.26534456652099	4.03317629060495	0.624334889445088	1.48274504538257	1.61833263918175	2.88217348575438	4.07321184286839	0.814371192851565	low
TCGA-A3-A8OX	0.00273972602739726	0	-0.649276465558977	3.43279909892093	1.34545315093843	0.850639425893325	-0.653128186055751	3.33743993701621	0.475707494642639	1.07320327215671	0.453122446595813	3.12079980973252	2.72992250544201	1.58054495751614	high
TCGA-B0-4821	3.36986301369863	1	-3.62593428177746	2.66516534217078	-2.24879339025715	4.56984953381272	0.113967146433002	1.91429662421111	-1.16133054900681	0.941406841109145	-0.323913165617679	5.05083686526413	2.61206935828841	3.53831291360208	high
TCGA-BP-5006	2.3013698630137	0	-0.816291183124588	3.06498629159357	0.403485882787454	-3.38835545662634	-3.41119543298445	2.79212653444303	0.116364756691785	1.22020611308018	-2.33642766458248	2.18316888014704	2.41264605465516	0.806909555331258	low
TCGA-BP-4976	4.47123287671233	0	-3.69899774396719	3.61426224479782	1.86912124659056	-6.64385618977472	-3.52616114710497	3.27718137384302	-0.0323886895413121	1.53595340059943	-3.68594159114174	1.17823658460481	3.54542478570302	0.336513034881963	low
TCGA-BP-4959	7.28767123287671	0	-2.51210209878991	2.65283063558872	0.815493455224613	-3.53951952995999	-3.21625001699283	2.9676297534662	0.832768518940375	0.905273871628198	-1.04900910012172	1.94425875961335	3.04192631292549	0.722252943502511	low
TCGA-CJ-4901	3.97260273972603	0	-0.84321509244564	2.18434377795291	-2.15392797036954	-1.08467032398699	-3.16617886220942	1.91425834882367	-0.269512200736224	-0.420626732932613	2.01299766400306	3.33811059626622	2.30611638772946	2.54551828888747	high
TCGA-CJ-4923	1.56712328767123	1	0.841731643482497	2.89254645942996	-0.646337955254937	0.184978459693331	-2.00057719346275	2.95203530400747	-0.781404798449143	0.956279732335671	1.80719003320196	3.58843281411757	2.1960719139774	2.40919914043439	high
TCGA-CJ-4886	5.34794520547945	0	-2.31329778974392	3.50463310331708	0.643579165731715	-0.443202753407257	-0.291592016516403	3.69818513357773	0.65480212578979	1.52396334579067	-1.02004784204833	2.06726009741096	3.09494541758155	0.95028095818549	high
TCGA-B8-5549	0.531506849315069	0	-6.64385618977472	2.87077897252578	1.10641532654359	-2.86880564829155	-4.11029284156021	3.76013576638495	0.0772429989324604	1.70553562852121	-2.74178261046398	0.833011499158362	2.98619246646546	0.330077132237423	low
TCGA-BP-5173	0.16986301369863	1	-6.64385618977472	3.87813676662695	0.00173019613888229	-6.64385618977472	-4.55639334852439	2.74196308032544	-1.21591485726524	0.447103068297261	1.31828791482863	1.73660487531425	3.581544075724	0.551572567202959	low
TCGA-CJ-4881	5.51780821917808	0	-1.97766769990194	2.60193417318867	-1.75195100156279	3.44461406458099	-0.792107148358667	3.18602507451768	-1.15810736839694	0.411209282790363	-1.11465992177533	3.59130840418514	2.68950045277735	2.3889171730555	high
TCGA-BP-5178	5.23835616438356	1	-1.44104669764971	0.848557845562001	-1.61661365380098	-2.9040080870754	-3.27508784068439	1.55856153180046	-1.80641747491835	0.0900404154727707	-0.687334826441606	1.03984026453179	0.855909988198215	1.87496599845161	high
TCGA-CW-6088	8.82739726027397	0	-6.64385618977472	4.1626773216239	1.05755424645809	-2.36587144247496	-2.28912194980412	4.01272955988958	1.68311252181317	2.39360840055911	-1.2709040918629	2.49937394500217	3.76752768294224	0.384060244268514	low
TCGA-B4-5377	1	0	-6.64385618977472	3.68069567361379	2.39487079310458	-6.64385618977472	-3.7838866415537	3.23517560603474	0.66557468832867	1.82533789521925	-0.528448334360662	1.73625850034403	3.12011965705566	0.354802955753861	low
TCGA-BP-5170	6.60821917808219	0	0.316609184327823	3.17973396605741	-1.94841907936935	-1.41426826703407	-2.11591009086647	3.4764076117735	-0.306858773169714	0.516519497661096	-4.1949552386296	1.30573710351174	2.64048211169989	0.936600360508506	high
TCGA-A3-3306	3.06849315068493	0	-2.87938263878206	4.75164045869244	-1.45166202449138	-6.64385618977472	-4.78786649246624	3.92015988763191	0.77137853948453	1.53858782525494	-1.35181069728186	3.84938883632662	3.64119918570543	0.51067073230798	low
TCGA-B8-A54G	0.145205479452055	0	-2.01391678033518	4.60927626915782	-0.962406924459767	-6.64385618977472	-3.79786441911015	3.46897423830468	0.289480386137595	1.40795091723857	0.757961973312918	4.02118653914617	2.29909809457749	0.953600407799735	high
TCGA-BP-4967	0.561643835616438	0	-6.64385618977472	2.72489033716605	1.22329897333279	0.387583119544611	-3.69152262340504	3.141187525005	0.511265612582551	0.86544377502178	-0.467333943225767	2.16726157356096	3.96319665594039	0.568203362106686	low
TCGA-B4-5843	0.0301369863013699	0	-6.64385618977472	3.91117384425134	0.0490730966543056	-1.65244772300994	-2.18836456914626	3.98047321585115	0.514703009540874	2.2342560476883	-1.11591009086647	1.92588551708314	3.90876488113987	0.427348624127695	low
TCGA-BP-4349	1.01917808219178	0	-6.64385618977472	3.39334755137725	-0.872762938075186	-1.75730604245038	-2.19297487450136	2.90542792342128	0.00992040959306388	0.76256143004889	-1.22195967773248	3.03181862582636	2.56953969946334	0.962381297220294	high
TCGA-AK-3436	9.12602739726027	0	-6.64385618977472	2.14955203769051	-2.89003774660118	-1.19363469387754	-2.43284399628921	2.91878692741959	-0.722134242765121	0.929790997718597	-1.44339891834615	1.83252549779251	1.39429462049466	1.12648432854272	high
TCGA-CJ-4897	9.15342465753425	0	-3.90833401247819	3.52772095337641	0.493852247694877	-3.50471417062904	-3.10531802614492	3.16584763911659	0.165172317937167	1.23774725562991	-1.62326509500148	0.962956140470426	3.18467702068089	0.492545731982302	low
TCGA-BP-4769	5.13972602739726	0	-1.53324238427383	3.98404242609702	0.0513024887006311	-2.05050241879443	0.529571107573895	3.58605612984518	0.380396991988449	1.10547694467755	-3.9105018491609	2.74566760205268	3.66606347740308	0.970731313826341	high
TCGA-B0-4849	0.189041095890411	1	-2.90725131446048	3.70775668129363	-0.909688528623963	-6.64385618977472	-3.52118347095058	2.98730267293887	0.315682151337925	0.984261220684439	-0.523670162242862	4.1488853090549	2.66552921115746	1.00675636027177	high
TCGA-CJ-4920	0.380821917808219	1	1.07826824713921	3.07534436686219	0.639510023175194	0.87790126943554	0.863145542989399	2.94225174670589	0.448160917766045	0.718613698975484	-0.607352856035737	3.41941753822906	2.74420416045126	2.40118535599518	high
TCGA-A3-3387	1.69041095890411	0	-0.340623404524089	4.05685227464539	1.6169222421187	-0.240418026766445	-1.03386489456205	3.96638432100019	1.04341450293841	0.823015599993623	-0.325720148620552	4.02990338156187	2.76542866194505	1.4643803841853	high
TCGA-CJ-5679	1.86027397260274	1	-2.58727266140836	1.27947129564447	-1.8059129478837	-0.109047528542978	-0.784632027796521	3.07789240738884	-2.17918792277128	0.484705299252782	-2.57260837031328	1.58323022709992	2.87776387831943	1.60304635405038	high
TCGA-BP-5195	2.05205479452055	0	-1.20058107800892	3.37449701511199	-0.058593158890855	-1.72165834137836	-4.20290399174509	3.15398363568378	0.139076515046112	1.09565441671493	-0.326081816970626	1.71953393883837	2.94121901709397	0.71711090966761	low
TCGA-B0-5121	4.06849315068493	0	-1.02679284588654	2.11256669813579	-1.79736287381016	-3.83033150047691	-4.42973138442188	2.42704292909599	-1.00578235259401	0.757193969546637	-0.235653844922546	1.24525225214938	2.25180996817154	1.00102646223539	high
TCGA-B0-4694	0.29041095890411	1	-2.06491747668134	2.66038103524241	-0.730248677951625	-0.230059039585513	-1.57260837031328	2.93153178359412	-0.45383401497208	1.21605125763313	1.877744249949	1.28634890800971	2.55510444627232	1.30503855768976	high
TCGA-B0-5703	6.15342465753425	0	-2.55554495388606	2.7014825206644	0.0385766514523232	-2.11465992177533	-3.29619053347375	2.69561527864418	-0.674843882258409	0.183581791117823	0.291014101417303	0.479747934366225	2.93442214303666	0.839959349214724	low
TCGA-B8-4151	3.55890410958904	0	-2.200912693926	3.73320246998461	-1.72308651675408	-6.64385618977472	-3.96353183293071	3.34633288632379	0.199750856715837	1.18002052146631	-4.0023101606872	2.24287684340153	2.8080142890896	0.535450136863533	low
TCGA-BP-4341	4.35342465753425	1	-2.77004299141564	3.39415740261718	-0.887900420223765	-2.72356288956372	-3.28630418515664	2.72815997649702	-0.421979108697691	1.21791312020019	-2.45324132956523	2.73636675145578	2.4144603058161	0.876758499943037	low
TCGA-CJ-4899	4.18630136986301	0	-3.54962011992896	3.68509917200661	1.35940871904277	-0.542878542049904	-1.3684765935211	3.37912186515204	0.332049083748974	1.37222778347286	-0.372579930598799	2.8500792958058	3.49850618918868	0.896675271594476	high
TCGA-BP-5202	0.0794520547945206	0	-2.74564783726601	3.3436352242829	2.01246140594355	-6.64385618977472	-3.07460815990754	2.8425766307707	0.34289603673962	2.04064699384643	0.268673924548358	1.86421586510435	2.66818721755906	0.592909003970008	low
TCGA-B0-5117	4.40547945205479	0	-6.64385618977472	1.88744728511812	-1.6025255829541	-1.35328433892265	-4.26812165119157	1.97217797034637	-0.423913275820599	-1.61617131283756	-4.82010682946645	-0.0691491433591784	3.32688244921584	0.579188962586388	low
TCGA-CJ-6028	4.45205479452055	1	-1.03830259428032	1.97621697566952	0.207268173112028	-1.30471880485514	-3.32915966411844	2.98575542961839	0.0284277045726673	0.45301705961736	1.69572662262096	1.47524056106424	3.36834930613607	1.08821670908933	high
TCGA-BP-4994	3.58356164383562	0	-2.21826261212167	3.30408751653057	0.742868551024443	-2.42120616732325	-2.51045706435753	3.54876951591182	1.41305242854853	0.31034012061215	-1.6407037411078	0.757279323490806	5.00273851980693	0.462204373643602	low
TCGA-CJ-5683	5.17534246575342	0	-0.0552914523733729	3.18711845152108	0.0688771408503078	-2.40201600621005	-1.0344557997683	3.2098432305255	-0.599462070416271	0.600079411792139	-1.8756718649978	2.65448136905782	2.76636193721466	1.42603430889418	high
TCGA-BP-5199	3.71232876712329	0	-0.905628789407483	3.26847930866304	-0.139553606611556	1.97548345163455	1.93757038411595	3.03528958799955	0.0464212112487104	0.825134334618839	2.42736480955638	3.40697197081672	3.10966143776952	3.02748078601085	high
TCGA-B0-5107	2.53972602739726	1	-0.72046927427001	3.45239775559947	-3.83238515924489	-0.262918994846901	-2.89539495677069	2.44953496347829	-0.901849978907988	0.992695931709089	0.00144197417390632	4.31199710453007	1.27947129564447	2.48597724062439	high
TCGA-BP-4167	7.44657534246575	0	-6.64385618977472	1.5183337015285	-3.19892414083254	1.41521782488884	-1.65972259523375	2.25951354387575	-1.64340541800387	0.00187428553135051	-0.342634384441633	1.24123003551545	1.90334683498221	1.69037370204689	high
TCGA-B8-A54K	1.28493150684932	0	0.802978987311316	4.82679760078483	0.715893370547605	-2.56064282152574	-3.07704103576383	3.68374136240261	0.977463111239467	0.956800118051577	-1.25497785096274	3.37680434913742	3.68732948846008	0.79572964242595	low
TCGA-A3-3374	3.6	0	-1.51622291004885	2.58455367920712	-2.21424022557299	-2.49573555865076	-2.82214597474005	0.497535726396004	-0.591396820656629	-1.3040061868901	-2.11653558189768	0.635615105869743	1.93768336682495	1.5149429978608	high
TCGA-B0-5083	2.86301369863014	1	-2.74952344749703	2.22020611308018	-0.629277724851833	-0.89888784152585	-2.99194344512894	1.94553279495212	-0.301870442546109	-0.873555700275309	0.461528559472877	0.162467867615304	2.84829743671766	1.12261733265683	high
TCGA-A3-3346	0.375342465753425	1	-6.64385618977472	3.21348726691344	-0.820871171227848	-0.331154716978927	-0.235823723644072	2.76092349030882	-0.547931769776189	-0.6310640678021	-0.0909565868344218	5.16193201031446	-0.473330190597877	4.19518893608738	high
TCGA-B0-5400	4.74794520547945	0	-3.53784295215261	2.24598236099132	-2.15264443377163	0.885418177834423	-2.95455702923883	2.93845517861781	-1.86933266018449	-0.226341186889638	1.23621706410222	1.94833919513333	2.30961277245412	1.8003753463969	high
TCGA-B0-4697	1.58356164383562	1	1.19509557717722	2.05112844145272	-1.44379132826041	1.39539189392821	1.17210342844014	0.87947052508696	-2.67761031654978	-0.524085027821821	3.76983519951239	3.81997467254783	1.64020443895106	9.33289476304856	high
TCGA-B8-5164	0.0712328767123288	0	-6.64385618977472	3.36433429792796	1.27232185276999	-6.64385618977472	-3.31043245604953	3.16669937923063	0.168385305414752	1.39171273815219	1.83770109093387	0.56968551215184	3.01086933318836	0.442082294922767	low
TCGA-CJ-6033	0.613698630136986	1	-2.05349370131098	2.77904955283746	-0.718806225047366	-0.751465163861321	-3.12910269133497	3.31859161422238	-0.879913529327474	0.527270556877341	-0.344098677935406	2.14746952198919	2.62807365419614	1.16356960486219	high
TCGA-B4-5832	0.424657534246575	0	-6.64385618977472	2.4365616439563	-6.64385618977472	-3.17136841831198	-4.62593428177746	5.12773231717595	-0.22465441592596	1.73235604083302	-0.921390165303633	0.481298941547565	3.48478262307787	0.402732776280329	low
TCGA-B4-5835	0.0438356164383562	0	-3.02561753417927	2.10527578341569	-0.174784237694339	-4.35402172459722	-4.66566056009307	2.69354271275202	-1.24263532761451	0.589763486984977	-2.07096652135414	1.39665272752002	3.35397249900263	0.641683299295756	low
TCGA-B0-5080	0.936986301369863	1	-0.497160241744068	2.93862454546622	0.313245851787561	3.47914000182463	1.65062671542609	3.13638828300163	-0.551521878588523	0.533762670547088	1.54685742766799	2.00468115611791	2.75727932349081	2.6523509730501	high
TCGA-AS-3777	3.39178082191781	0	-2.80692217845363	0.754972992669902	-1.15875142869375	-4.62237646236427	-3.35549762758106	1.99331205761988	-1.69665760551267	-0.87038726186953	-2.24127043154214	-0.299560281858908	2.63389614591908	1.00745367738032	high
TCGA-EU-5905	0.326027397260274	0	-2.49736388279754	3.3195167801604	0.831066510605073	0.699107384624001	-2.0813084655756	3.82592805859012	-0.35494398700853	1.85571069615318	-2.48277470749754	2.30582463948966	3.40183522519526	0.717883507043777	low
TCGA-CJ-4889	5.33150684931507	0	-2.77694821163156	2.8980728818254	0.627793582682482	-2.73120632487752	-3.1949552386296	3.41500143145197	-0.284194467440847	0.961030571854842	0.149259365499623	1.66475587983322	3.07143661906971	0.77619593613015	low
TCGA-CJ-4892	4.16712328767123	0	-1.93181074122103	3.49497875319664	-0.878851943524689	-2.44300661513751	-1.87461339463419	3.57320484467202	-0.028410464469938	1.55227869099044	2.14590566009033	2.87672320651517	3.61290682124798	1.12893045285927	high
TCGA-B0-5092	1.25753424657534	1	-0.0767367018230539	3.40427643798104	-2.39137997563951	3.98512695711545	1.53972957106732	2.57678815941885	-0.946193556304206	0.823423290685258	2.74207090426111	3.64947750553174	2.31286843752536	4.56960595210447	high
TCGA-DV-A4VZ	1	0	0.376401526593598	3.30617473029825	-2.28771237954945	1.670432481271	-2.79385693030863	1.27643711043628	-0.0759761477219938	-0.201410260766896	-4.1456053222469	4.75493559119669	1.25713134077343	2.68563095201875	high
TCGA-AS-3778	0.117808219178082	0	-2.31114825613412	4.21020960749079	1.07416287550701	-1.86669952377022	-1.36141638476834	3.1746461020481	1.05297227481399	1.32682493810221	-2.29619053347375	3.10768786931437	3.47841532205616	0.790214776444909	low
TCGA-BP-4768	1.0958904109589	0	-1.50635266602479	3.95245471784293	1.09369538023356	-3.25980638297957	-3.38835545662634	3.23511432037636	0.42201765699418	1.96517476153647	-1.35771431694042	2.57216207571412	3.25640685379425	0.595390841115905	low
TCGA-BP-5194	1.11780821917808	0	-2.3725799305988	3.51804408590476	0.993783035250007	-4.26257281727094	-2.27160054132894	3.81432482450976	0.716244669031325	1.03421571533791	-1.51787453592001	1.92356756793256	3.81726509726679	0.594020966982518	low
TCGA-B8-5162	0.0986301369863014	0	-2.94563771155031	2.45196276620528	-0.732404278148121	-1.24058846743542	-1.45087301980073	2.25398926623079	-2.12595063624477	-0.126423005703037	2.1666511809498	1.06474492003535	1.95445690272856	1.98809579348119	high
TCGA-BP-4986	2.15068493150685	0	-1.71548586675575	3.71885477091871	1.02637515406648	1.19887127951782	1.25616527726306	3.11415043784596	-0.420626732932613	0.653885488716646	-1.25394526470306	3.76534378879392	3.56308489529323	1.95797672423915	high
TCGA-CZ-4866	8.95068493150685	0	-1.44222232860507	3.92725174160908	0.539828810623053	-3.11029284156021	-3.98165069012111	3.7134758750547	0.483467554092807	1.70496047063968	-0.39706809593036	2.68032435684402	4.027357557672	0.558640811058712	low
TCGA-BP-4775	5.04931506849315	0	-6.64385618977472	3.37317489075312	1.1911204259568	-1.96128289242715	-3.2764851241262	3.4931349223055	0.673013615289609	1.76871365703048	-2.77991773935075	2.36406810122828	3.22680135485177	0.433839630166011	low
TCGA-B8-5553	1.19178082191781	0	-1.5769059458501	3.53191788736427	0.759581973233555	-6.64385618977472	-3.68408603456326	3.25995035676047	0.49354486619997	1.76085963682191	0.463831679539649	1.36412414672062	2.95022576715425	0.539951839578566	low
TCGA-A3-A8OV	0.931506849315068	0	-3.15457016714885	4.09575567386806	-0.450478679210362	-3.63486740654747	-3.98165069012111	4.21211793969423	0.128029388740641	1.65365623841967	-1.07369688813861	2.79385427574731	3.2374566441017	0.561628792542763	low
TCGA-CJ-4642	8.78082191780822	0	3.30299161561275	4.46258897483917	1.31927109081806	-0.0269398271959159	2.98833930740824	1.68401078162731	1.76519524876384	1.02126650549107	0.107821755912854	3.69982921800889	3.83419544204456	2.59779787041225	high
TCGA-CJ-4890	9.64109589041096	0	-1.44693445595439	2.27333684715022	-0.742747946760212	-0.880444615304718	-1.51127934710472	2.55990779759855	-0.808690032554271	0.217230716220669	3.33716873093084	2.78226177162692	2.70263538200655	2.4309929738763	high
TCGA-BP-4161	7.52328767123288	0	-0.132261648237312	3.53331415656679	-1.07947802120966	-2.475535074035	-4.49980982015802	3.71055850298645	0.609754962172443	1.35185443913238	1.14208662961753	3.14909674417939	2.86346275825912	0.94582013042404	high
TCGA-B2-5641	1.7972602739726	0	-3.37034030007261	3.19898125599862	1.22298998550935	-2.94897599697553	-3.31760648893727	2.99741887504611	0.276198865032242	0.531069492725954	-0.492890406218227	1.49031340030211	2.83778181243568	0.703286789164312	low
TCGA-A3-3347	4.41095890410959	1	-1.22296961479919	3.04851520993394	-0.044389610943495	1.30041662783687	-0.146084172184655	2.8028549467546	-0.259288266600899	0.696973088421313	-1.04186260852573	3.56103280141689	2.45727908647152	2.15204877329728	high
TCGA-B0-5690	9.29315068493151	0	-1.65380897020093	3.38864418314543	0.470719061350819	-3.62950089679765	-3.09665316501779	3.61492181638486	0.208392399790676	0.561985922301846	-0.54814270552346	1.62756014821425	2.90162960483705	0.767998746150262	low
TCGA-BP-4988	2.26849315068493	1	-0.177392205939751	3.98339496442797	-2.35771431694042	-0.332970798589448	-1.77398478359701	2.69806286327914	0.509645175721828	1.13606010688027	2.01081563719348	4.71696346648184	3.31833130437067	2.0914605649033	high
TCGA-CZ-5464	5.83013698630137	0	-2.3793197587757	2.63874577957072	-0.0693005041148005	-2.88150737413059	-3.89969509420431	2.46006102097734	-0.0114425486371784	0.43903796284271	0.81500151556053	2.48261598788556	2.46262823451781	1.13818254342241	high
TCGA-BP-4972	4.11506849315068	0	-4.00694160941885	3.29337048420475	1.47207179941607	-1.93181074122103	-1.37557152325373	3.17104666144064	0.451013242943973	0.289834465177509	-0.696891448618925	1.60549433385251	3.15668784461216	0.855956528206272	low
TCGA-AK-3451	7.85753424657534	0	-6.64385618977472	2.54947203411007	-3.97256281729315	-6.64385618977472	-3.25016542558727	3.27058874197207	-1.95009047755694	-0.752193981780781	-1.209227962138	0.263875732577862	3.35234893130947	0.724119716641783	low
TCGA-CZ-5457	7.54520547945206	0	-0.793606831488396	3.4332265482899	-0.76635731699119	-4.2270164478619	-4.7838866415537	3.56972196302139	0.0907179597677998	0.991462889946032	-2.86459646940235	1.49871041398866	3.92186473390983	0.455254842593304	low
TCGA-BP-4807	0.578082191780822	0	-2.0303245368568	3.27388882366849	0.586692696860039	-0.436548966329332	0.087191249562623	3.45604386853413	0.586692696860039	1.93259036490852	-2.95791604132875	1.75783400107343	4.00758124514573	0.724236747218333	low
TCGA-BP-4770	0.901369863013699	1	1.74213559475462	2.04729408009402	-4.00462402652545	5.31042737775405	-3.17918792277128	2.7847342932166	-0.207394486592311	-1.03948828988098	-0.328253733136777	3.23180102277716	3.84178195419997	2.63690866183963	high
TCGA-B8-A54I	0.410958904109589	0	-3.0445383960765	1.92204557703194	-2.96916956984673	-2.61352011140377	-3.4564051357474	2.07176266930009	-1.84944032342462	-0.709103818811697	-3.91702497274223	2.47995483169067	1.34851571723545	1.70879128528054	high
TCGA-BP-4771	0.443835616438356	1	-1.94619355630421	3.16409436507378	-0.779917739350753	-0.707453812049661	-0.863546090731349	2.47287763635929	-1.29938273031836	1.02346828050391	0.234378689337615	3.53144384598003	2.22989550083389	2.15325509493554	high
TCGA-BP-4776	1.12602739726027	0	-2.32553934843974	2.23725777090037	-2.24673778073214	-0.741059031894494	-2.75340949709482	2.72861713524719	-1.28138630102452	0.551294520789988	-1.03238868954131	2.46740991715289	2.37439963676144	1.51158839815993	high
TCGA-BP-4960	5.95068493150685	0	-1.3811975347025	2.09149674253483	-0.9862161845669	0.413160775590814	-1.97994234765875	1.92546780139514	-1.20822759572263	-0.25877033622704	-1.76905922387606	2.41063959979435	1.4425454561053	2.24217184497538	high
TCGA-A3-3367	6.21917808219178	0	0.0366088286051014	3.79484211326214	-0.755112940876466	-2.82214597474005	-3.11029284156021	3.35062453808969	1.58096551272154	1.79941892199108	0.507312604411938	2.76873482628149	3.76137038560263	0.755086873475067	low
TCGA-MM-A564	1.66301369863014	0	-2.45561353351032	3.24249580504421	-6.64385618977472	-0.467533417134262	-3.6117553466077	3.2735009703381	-0.643180084924005	0.619741658769175	-0.113410835081818	4.14999093468272	2.9280481088368	1.75793642636753	high
TCGA-BP-4169	1.92054794520548	1	-2.73792771160159	3.40060623739089	1.09254574154357	1.69688409085545	0.141563582375003	3.31675397943828	0.288771967247402	1.23388806017428	1.24956669834036	3.3061893155718	2.60847809433619	1.77864854412194	high
TCGA-A3-3376	4.64657534246575	1	-0.812738995158303	3.73611776175452	1.41932314528325	-1.17136841831198	-1.8390798118189	3.79587082473394	0.900876466157899	1.85555124269322	-0.986787888573149	2.99906194332196	3.38885079305898	0.824526782053467	low
TCGA-CW-5584	0.449315068493151	1	-1.14496710279792	3.56043372379483	0.468114071583634	-2.92139016530363	-3.29053289861183	3.42661364340622	0.244521773632055	1.26981115388004	-2.7948577593747	1.94964698264938	3.11499993935222	0.613011053037009	low
TCGA-CJ-4640	9.53424657534247	0	-1.23956612532989	2.90120480571599	-0.61683487515247	-3.01042497941909	-3.254289378012	3.66549510233826	-1.41042824602625	1.09295160099135	1.78106589843596	0.904734560773811	3.3872522388335	0.860591448509454	low
TCGA-BP-4331	6.72328767123288	1	-1.86722576672367	3.83553000708873	0.00590295685823641	-1.67300253543424	-1.80995411310556	2.94697409560783	0.634128557525041	1.26795521229127	0.647821033401297	3.99178938592711	3.05526507966698	1.34069440159575	high
TCGA-B0-5701	6.74246575342466	0	-6.64385618977472	2.93576145639443	0.381504882567306	0.348572370159641	-4.03741396164312	2.5259185231065	-0.531990225907168	0.558463572537755	0.164142648848306	1.73850845257783	3.13343200698074	0.711680727286961	low
TCGA-B0-4945	5.87671232876712	1	-6.64385618977472	3.43410776283887	-0.425075021990656	-0.607572661786278	-1.28138630102452	3.24063489261486	0.776861993599695	0.86441398579307	-0.145126631193161	1.95706024053702	3.14321380536879	0.808342284813903	low
TCGA-B0-5106	4.37808219178082	1	-1.52782419632761	3.81198471935167	-0.876201391537378	-2.98735981922123	-2.36438489413026	3.05300704148204	0.0211954245144897	0.808014289089598	1.1793836543563	3.83063055458846	3.08154415383853	1.43831472289844	high
TCGA-AK-3447	3.33424657534247	0	-3.77595972578207	1.43871867656479	-4.19759995988516	-6.64385618977472	-4.7838866415537	1.68333713920466	-4.09541956507868	-2.63039392996816	-3.76219157045438	0.349365277594213	3.99267780637486	1.08794354267203	high
TCGA-B0-4817	2.79178082191781	1	-2.62593428177746	3.22257274694644	-2.54793176977619	0.218595201550857	-2.63935479753978	2.5275458158902	-1.52865644038928	0.0422240737629849	-0.868278828844071	2.57017144803871	1.46487733809154	1.86608229295559	high
TCGA-CJ-4637	6.1013698630137	1	0.27953072572999	3.73914602188245	-1.88150737413059	1.428999925763	-2.04930764022437	3.11375049928168	-0.300270706613329	0.966799584627204	1.83430670296291	4.01981753888141	2.25803643817501	2.35989127560974	high
TCGA-B0-5104	0.00273972602739726	1	-1.14944057937723	3.35263142218884	-0.385337265063424	-6.64385618977472	-3.29477404338364	1.94530804692505	0.608998436176666	1.36188062703844	-0.779174784202128	2.83388184237522	2.28838809505496	0.934996314059463	high
TCGA-CJ-4904	9.04657534246575	0	-3.74274794676021	3.08283881472489	1.30830262097233	-3.33206247202108	-4.12784104277106	3.42091351580785	-0.604279086714047	1.01970191444255	-0.455217895213337	1.48959431275617	3.43496176018725	0.551040353193401	low
TCGA-B8-4143	1.94246575342466	1	-2.23310806158878	4.21356503058917	-1.18672159545669	3.2077835524223	1.79243893006464	2.37573453858316	-0.950926903345694	0.763751492016703	1.76154059502247	4.8053440532131	2.34499888398749	4.22975624064441	high
TCGA-A3-3365	2.39178082191781	0	-0.63464340296952	3.91017619613884	-1.38496043469929	-2.68223286148778	-1.92522057350339	4.16477019091002	0.0946414541150623	1.47845415341602	-1.38157338335407	3.185359134758	3.63678700521823	0.935061823025192	high
TCGA-AK-3453	6.93424657534247	0	0.0968015818491687	2.77076562947208	-0.717382278518652	-0.750008631641805	-2.60296375912782	2.23734956193828	-0.550042516371997	0.693587315402805	1.20907899618453	2.71017274827966	2.19578852941855	1.8661019212601	high
TCGA-A3-3373	4.44109589041096	0	-2.89432192210546	2.51903860960006	0.925087954879983	-4.24058846743542	-1.25670047211174	2.5453506448223	-0.0643139648378214	1.66480138138783	-1.77102743023984	0.444136956587592	3.50098046720644	0.601985556111835	low
TCGA-A3-3372	2.01369863013699	0	-1.8416629728329	3.92764998017225	0.781401682224489	-1.95791604132875	-1.98336105788621	4.20433638154947	1.15010470099951	1.70376517879341	-1.25911560248234	2.65221112326372	3.89515718103469	0.632911184642853	low
TCGA-CZ-5470	1.05753424657534	0	1.77125175187814	3.21445124035738	-0.571964836718095	-4.30757280191029	-3.94341647163363	2.76392142076141	-0.0436459153546315	0.309874660036766	-0.729770092762002	2.02488699931318	1.63589366323973	1.23576092075498	high
TCGA-B0-4699	0.301369863013699	1	-0.392137097168765	3.37652655252341	0.0996318500144607	3.63479072526822	3.34130265297301	2.5786972376487	0.553753688604747	-0.871178719349866	2.86473092231475	3.78248195597694	4.15364322640519	4.70352678897809	high
TCGA-B0-5113	3.21917808219178	0	-2.44379132826041	4.0860618984372	-0.3084658350808	-2.39668818939995	-2.32048612071346	3.96685494408082	1.24427819857814	1.05686094304675	-0.678302754787646	2.64376385433734	3.12191058906055	0.772405045464664	low
TCGA-BP-4340	1.53972602739726	1	-6.64385618977472	3.89814061875717	0.415758666522498	-1.64160373804335	-2.2827897009804	3.02506424110866	0.650672664786422	2.12502284376372	-1.6743833251784	1.55978546169799	3.17439043821261	0.446943576332876	low
TCGA-BP-4342	6.18082191780822	1	-3.54119805841099	4.34406150641881	0.993855479702099	0.0795658498102748	-0.954557029238833	2.38042469962437	-0.823677227359537	0.748976389246213	0.552770524439065	3.39342992989842	3.47053686509258	1.39410209070219	high
