# Supplementary material for: The LncRNA signature associated with cuproptosis as a novel biomarker of prognosis in immunotherapy and drug screening for clear cell renal cell carcinoma
Source: Front Genet. 2023 Jan 23;14:1039813. doi: 10.3389/fgene.2023.1039813 (PMC9899836; doi:10.3389/fgene.2023.1039813)
Supplement: Supplementary file 1 [file DataSheet2.zip › Supplementary Material 2/risk.test.txt]

id	futime	fustat	CDK6-AS1	EIF3J-DT	SMARCA5-AS1	LINC01711	APCDD1L-DT	AP001372.2	GNG12-AS1	SGMS1-AS1	LINC02446	SNHG3	NNT-AS1	riskScore	risk
TCGA-CJ-4639	8.84657534246575	0	-1.6117553466077	4.16707687673126	0.436588293660118	-2.12784104277106	-2.2632652555088	4.13578930537015	0.436588293660118	1.55453973781898	0.277627747659005	2.58834885665562	3.95561968761786	0.722895497454003	low
TCGA-BP-4964	5.1013698630137	0	-6.64385618977472	3.3304006414509	-1.40812912993667	-1.44065503345811	-3.07947802120966	3.42991049831899	0.755571284410235	0.877194547126238	-0.75268006502018	2.13750352374993	3.59992474065386	0.604504302489861	low
TCGA-BP-4983	3.87123287671233	0	-0.140666490603732	2.38890588403907	0.0180643893603616	-0.669326877290843	-1.90454811891434	1.71821913070233	-0.844509802252438	-0.216417626059629	1.21057589143712	5.23044513336059	1.23315180343929	4.48752662735362	high
TCGA-BP-5001	3.22465753424658	0	-3.88683294326727	2.41689377442312	-1.12878717574249	-1.7948577593747	-3.32192809488736	2.23603333200583	-0.229720656790274	0.31776713851222	-1.47673915954729	2.20066128241026	1.75518669677506	1.17229694409962	high
TCGA-A3-3383	2.35890410958904	0	0.569977093324568	3.36230155281899	-2.65562596671427	-1.16520789523554	-3.20024953829911	3.2531270210131	-0.516016589699427	0.363339311629479	0.103531209877993	3.1104300641863	2.6926057384081	1.63152399608104	high
TCGA-B0-4718	4.87123287671233	0	-1.24742265852373	3.26010095123252	-1.16715048310655	-2.16682653676166	-2.74468055929421	2.53241671007891	-0.93098532208482	-0.00839199160684141	-1.63666068837052	2.47544810575669	2.96008536262187	1.27450499321956	high
TCGA-CZ-5467	0.2	1	-3.36735952413437	3.93220293865459	1.10855791018835	-3.83856373417401	-3.76807612670624	2.61983554449731	-0.269686113706224	0.426747808906577	0.203514411130758	1.55797367642761	2.90521609796458	0.69350742722974	low
TCGA-BP-5187	1.11232876712329	0	-2.72165834137836	3.73111805809481	0.495285829370964	-2.28349191323125	-1.71217313271492	3.94443681747027	0.399116393444799	1.10587918307446	-0.462554824848368	1.9520725901751	3.84900844212823	0.712197280341628	low
TCGA-B8-5550	4.04383561643836	0	-6.64385618977472	3.16719733386726	1.15081959821213	-0.136061549576028	-1.5149854303096	2.87603555863878	-0.129418275945414	0.723951672341124	-0.579275080584153	0.721853842163465	3.39036502899752	0.648869883299108	low
TCGA-CJ-4884	4.81917808219178	0	-3.89754342334927	2.80231731440359	-1.27683465654241	-2.9646576192078	-3.09541956507868	2.72016900015183	-0.0506518357114367	0.915712100148023	0.386700602287614	3.11721295572464	2.5100757818138	1.18070259183955	high
TCGA-BP-4799	3.1041095890411	1	2.12174485538842	0.944408704532772	-2.69712532963442	-0.0567912914115537	-4.40201600621005	1.73608528166865	-1.53826191397953	-1.41927562369128	-0.926042700056676	2.1437852247086	1.55865948441216	2.93506116816267	high
TCGA-B0-5711	10.9287671232877	0	-1.46315134957917	3.79258469154168	0.327342455609822	-2.92576860581421	-4.41734765996604	3.93519570102155	0.572113556484231	1.31602985851958	0.38084025031927	1.54404019395511	3.64014658373432	0.513366651928234	low
TCGA-B0-5702	5.95068493150685	0	1.8030616750913	2.28223220805072	-6.64385618977472	0.27500704749987	-1.07917317281109	0.779637944798667	-6.64385618977472	2.18941343103367	-6.64385618977472	1.69023828413684	3.98581006646501	1.82244359308284	high
TCGA-CJ-4888	4.29315068493151	1	-4.01858570040003	2.43384078496311	-1.28138630102452	-2.15842936260448	-3.46116389225853	2.57157973723231	-3.48035745749185	-0.42159258624638	3.1985727296605	2.48625098888411	2.84338092070979	2.018601471631	high
TCGA-B0-5081	0.991780821917808	1	-2.00926292132897	2.57092432534867	-0.866436474258894	-1.19231535675689	-2.12910269133497	2.03748765262375	-1.3382504001893	0.134089480920423	1.33107458025726	2.76102990650709	1.60918760487043	2.33961429077764	high
TCGA-B0-5710	6.65753424657534	0	-0.707218250772154	3.85413532043279	0.194213156311207	-2.19892414083254	-2.41196302812939	4.08207237950679	0.101918959711072	0.60814686996942	0.836732080459136	1.99099115415533	3.33694030730879	0.94794123241794	high
TCGA-CZ-5453	6.62739726027397	1	-2.98735981922123	3.62736169921468	0.261109528909302	-6.64385618977472	-4.25704524330251	3.21228917669032	0.229341813043554	1.55050670095286	-6.64385618977472	1.33365271476541	2.86211411139865	0.308088017641631	low
TCGA-AK-3461	6.07397260273973	0	-1.36735952413437	4.03753157977516	-0.472529249541419	-1.48479218096418	-0.939260842142321	2.96147516200964	1.08270258933025	0.492929906667688	0.284987846937843	3.42361850671916	3.18681745935711	1.46021184356068	high
TCGA-DV-5573	3.0958904109589	0	-0.341719955152675	3.73238860498474	0.53953107147415	-1.84321509244564	-0.0378582095422052	3.61543983974442	-0.197103705208174	0.971221641854502	0.420832691801576	3.19824268160761	3.50371763117651	1.55204042107581	high
TCGA-B0-4813	0.0493150684931507	1	-1.25360123345286	3.23900080273338	-2.69432125675771	3.4440043985831	2.62145411233216	2.24725916305787	-0.937049391177192	1.24646889502878	-4.01858570040003	3.05491791912896	3.74594720870464	2.20294414473665	high
TCGA-BP-5169	0.528767123287671	0	-2.09974178756525	0.512277462140713	-2.82316662921551	-2.05289494843213	-5.29335894269059	0.707613134492354	-2.70557039789067	-1.38873317492694	-0.949533129649338	2.30655389949654	0.362329610171569	2.94300140112938	high
TCGA-B2-5636	2.51780821917808	0	-0.360304766600418	4.21358835887455	1.92956378375783	-0.479552606681074	-0.619270551496451	3.75707659962745	0.796597754048306	1.28723586525277	-1.89378570390903	1.16832111573972	3.76197666502256	0.669899241661382	low
TCGA-CZ-4857	3.92328767123288	1	-0.692921261460185	2.5139707218798	0.377068206384061	3.21967966680238	2.34585051721949	3.36399804130097	0.287590495523941	1.50314516595016	-1.90887566633884	2.68520011506689	3.03261222142667	2.00523371574943	high
TCGA-CJ-4891	2.24383561643836	1	0.549817005512973	1.5859239769586	-2.96128289242715	1.03857665145232	1.49492756747912	2.34533959760969	-1.63397160084288	-0.59553280323691	-2.08314123530025	3.72973764979249	1.6718368286812	5.74386272371684	high
TCGA-B0-4828	0.841095890410959	1	-2.33934514796477	3.55034662246675	-2.26118893702968	-2.29265191251673	-2.21557977538222	2.50639883152745	0.467070757218749	0.61635769699669	0.419215260067954	2.94646886838194	2.70690623423156	1.36533624743372	high
TCGA-MM-A563	1.61917808219178	0	-2.15136203809529	3.44827987730626	-0.885499706834807	-3.57003595648305	-2.68315915047041	3.47077111319867	-0.92275700106754	0.941106310946431	2.01113778318899	4.04463017741547	3.2409706444348	1.50561251492992	high
TCGA-CJ-5675	10.7835616438356	0	-6.64385618977472	3.84018121355849	0.0337929888493031	-6.64385618977472	-3.48681247962914	3.02633973964387	-0.0938790470029001	1.51934060765598	0.269392278940406	2.44023465744575	3.1768014636942	0.535837328077493	low
TCGA-EU-5907	0.347945205479452	0	-0.705805690240682	3.38756933436332	-0.215412263621112	-3.13289427049735	-3.05889368905357	4.03454148248908	0.683741362402608	1.57913186435262	-3.53616832046035	0.891419186846079	3.68355049333925	0.431092812358226	low
TCGA-CZ-4861	1.22191780821918	1	-0.957075554826159	3.42164072817665	0.301470587489902	-4.06371070535134	-3.31904558635424	2.53179315473225	0.301470587489902	0.459641449928612	0.142609487298665	3.47877770744211	2.73357127092638	1.24477393008006	high
TCGA-BP-5189	2.25205479452055	1	-2.08191913015229	3.60356106990356	0.945382966824365	-2.0350469470992	-2.37557152325373	3.41623173668887	0.335368915103673	0.987029750548981	-2.46275363902093	2.02151526133346	2.72146015917608	0.745773469358171	low
TCGA-A3-A6NJ	1.28219178082192	0	-1.30329392074831	3.19399246673601	0.810072870873325	-6.64385618977472	-2.43440282414578	3.19470170598098	0.226631831807891	1.42894634476948	-0.138282789492707	2.60577876753546	2.63159324866132	0.901001420759643	high
TCGA-A3-3385	5.46027397260274	0	-2.82316662921551	3.51573767896917	0.105543992198926	-6.64385618977472	-3.55131044823116	3.45808009860675	0.757961973312918	1.60890384252742	-0.142735555499338	2.07001142970138	3.70920239479603	0.509886154064413	low
TCGA-CJ-6032	9.96986301369863	0	-6.64385618977472	3.11594879064188	1.04257430196874	-6.64385618977472	-4.90833401247819	2.69715106708437	0.117828003827481	1.12664253111817	-0.622154389703034	1.15930625464117	2.77585123103554	0.3905967671471	low
TCGA-CJ-4644	0.920547945205479	1	-6.64385618977472	2.87644818669472	-1.48924057844783	-6.64385618977472	-5.62950089679765	3.92412839711871	-0.125950636244774	0.941331714437381	0.761625692202483	0.294429602109328	3.60360854298382	0.327358747934883	low
TCGA-A3-3329	4.44931506849315	0	-1.84528718621784	4.01904356799559	-0.267947926699711	-1.96184479897403	-4.14305413671757	3.95322798365865	0.915559142658387	1.14437273429198	-0.280509868799706	3.16251620585485	2.80591150518794	0.767027741830793	low
TCGA-A3-3349	3.79452054794521	0	-2.96691183066781	4.24950602098915	-1.23107466443625	-0.145126631193161	-1.90023351370707	3.84381304134953	0.431462502778629	1.23866459211462	1.6075788797885	3.29539977762807	3.43601521651429	1.12593311498571	high
TCGA-A3-3343	2.58904109589041	0	-0.729291666280785	3.98238215302277	-1.43869830585463	-1.72594711592174	-4.77595972578207	3.66747208205408	-0.276485124126195	0.781569544815974	-1.33861522382024	3.00275651918363	3.10180132929505	0.819777668840173	low
TCGA-BP-5008	2.93424657534247	0	-2.75146516386132	3.42238103082575	1.044184257544	-1.53868099750925	-1.85256304118252	3.18650055764449	0.305678743242287	1.13763467188337	0.756254742723906	2.79131398910677	3.1695402314598	1.05216686427004	high
TCGA-A3-3313	2.01369863013699	1	-3.94119864638381	2.8658792338984	-0.144807592040846	-6.64385618977472	-3.66383088953599	2.20454766969824	-1.0060720794834	0.934478758906883	-3.04215967329377	3.05599384499268	3.64772895138174	0.700312184455114	low
TCGA-BP-5192	1.95616438356164	0	-3.49980982015802	3.58534716811202	0.832363460948302	-6.64385618977472	-4.29902769277728	3.72047548145207	0.713519865694914	1.75180646513365	-1.30009306762512	1.56164384878729	3.20045727142857	0.376560277166792	low
TCGA-AK-3454	2.39452054794521	0	-1.64340541800387	2.09200441794418	-2.12721063199376	-0.398398557165055	-1.9862161845669	1.99740080895204	-2.40277873159969	0.306262239727851	0.424384671538097	3.18874905384446	2.05994358892613	2.76870145162316	high
TCGA-CJ-4907	4.10684931506849	0	-6.64385618977472	3.45784378062122	0.917317175456422	-0.490253493634345	-2.53032237018281	3.57109427554091	0.434134457909336	1.09942987203515	-2.95791604132875	1.97022786007184	3.32856363582858	0.509763832613457	low
TCGA-CZ-4863	5.28219178082192	0	-6.64385618977472	3.83924410739494	0.258699815569903	-3.87832144341175	-4	3.39694037209151	-0.67853364140747	0.799087306074004	0.312200462637678	2.49021069545115	2.85897561429202	0.649673572170123	low
TCGA-A3-A6NI	2.78904109589041	0	-1.1401894351987	3.97204927073707	0.103933991056233	0.373286274273024	-1.62415427533218	3.34634707120913	0.496308944824728	0.417596012966671	-0.649050213689794	3.10351442488831	2.42314785293203	1.42914686425464	high
TCGA-BP-4330	5.17260273972603	0	-3.56661319084226	4.02026216192049	0.964879142450162	-2.60911224044999	-3.27928375747887	3.00852274434657	0.788769221657573	1.4492179921399	-0.133210685684684	3.08377501626973	2.92160770731354	0.731768304083309	low
TCGA-B0-4838	2.28493150684932	1	-6.64385618977472	3.10207018472583	-0.206062511849444	-2.94786237666482	-3.60296375912782	2.8438230891269	0.195473592387265	1.23419472295381	-0.173970213500261	2.48147978381747	3.01460524323661	0.653908270526995	low
TCGA-B0-5709	10.8876712328767	0	-1.1913266450968	3.55222949842233	1.08691960673733	-0.159234662676126	0.651315802213804	2.86165766595468	0.444561060372784	1.40190347160796	2.17232749165762	1.29490007171757	3.21330061698821	1.31207351921737	high
TCGA-CJ-4885	9.45479452054795	0	-0.443987573250296	3.83058999384227	-1.91104431769178	-3.18442457113743	-4.17657670931474	3.95346081385261	0.432959407276106	0.901648910916347	-1.15296521088043	0.150949541471927	3.44978584974098	0.471929038291509	low
TCGA-B0-5119	4.25205479452055	0	-6.64385618977472	3.92189328959412	0.376957114477727	-2.32988481871571	-3.3868455715687	3.54348351034492	0.777787904273547	1.53510737647353	-0.100824369519487	0.91586504142251	3.32018137691027	0.388989585433967	low
TCGA-BP-4343	5.23835616438356	1	-1.39934963837881	2.85714498478785	-1.10190776444099	0.4291070817805	1.3817263586256	3.39585798254212	0.105141660323424	-0.148960614291275	0.906736699929575	1.38642470489699	3.32290879411521	1.97506174798528	high
TCGA-A3-3316	4.09041095890411	0	-1.90454811891434	2.90402159063778	-0.632181656393807	1.46414545669119	-1.5357499660886	2.73307228243384	0.103262626606085	0.226015216402988	-3.73696559416621	2.75798330091592	3.07332325748706	1.25601116036154	high
TCGA-CJ-6031	5.22191780821918	0	-3.78190082562985	2.33685463912547	0.1598874787305	0.688225127327241	-0.872762938075186	2.70192603790382	-0.885233207334486	0.112233057598497	0.28071881361801	1.01920373397309	2.75458824549026	1.38220797151865	high
TCGA-BP-4991	3.87123287671233	0	-2.74661576419993	3.62767687016971	1.08358782455645	0.329295848102515	-2.50144275190098	3.72983551749861	1.23339726410188	1.37373172237873	0.464250033911404	3.15197243584969	3.65104020699359	0.837275634053954	low
TCGA-BP-4961	5.3013698630137	0	-3.608232280044	3.58335059110837	1.61334305300382	0.0746424379344928	-0.677379577638315	3.48095011028399	0.231923873293764	1.34755227699006	-2.13099723532475	2.58549139194535	3.41578570328267	0.85440122653107	low
TCGA-BP-4763	3.47945205479452	1	-0.380070575883922	3.96450953338891	-0.184752493639325	-2.82828076091215	-1.30365000986301	4.38428470927675	-0.298850206766001	1.5358538940959	-0.278758600023253	2.02779101859043	3.83328480299677	0.834251936147009	low
TCGA-B0-4810	1.30958904109589	1	-0.968040258602455	3.42057671923875	-1.05379317096247	2.95058039130818	3.29949378110172	3.43354705222507	0.223669671388246	1.27100726972262	2.02219023963407	3.82343348147658	3.13053555675619	3.51961069383453	high
TCGA-BP-4803	0.558904109589041	0	-3.56832355860737	3.50660194219101	-0.0676364085651444	-1.90887566633884	-2.67024491425525	3.48860498178733	0.62367960829401	0.952408122326442	-1.52284078881336	1.90021956277857	3.45662218731487	0.641285782077966	low
TCGA-BP-4338	7.83287671232877	0	-6.64385618977472	1.90596697519228	-0.242293982518657	-1.60164962965404	-0.567254341156152	2.58477012855728	0.0150693217176482	0.386590249662716	-4.01158797427521	0.436588293660118	-0.217759200063907	1.12896211465074	high
TCGA-BP-5185	3.1013698630137	0	-3.96353183293071	1.4201320273428	-3.53282487738598	-3.56149422021725	-6.0023101606872	1.13533785653182	-1.67991973763024	-1.0871202418602	-2.76905922387606	0.653610383988486	1.48284828306847	1.04777919653622	high
TCGA-B8-5546	1.38356164383562	0	-2.94009101098131	3.03840106206992	0.540027269257507	-6.64385618977472	-2.88470035597445	3.40199901116237	-0.0944950568503844	1.11009592910342	-1.67116353577046	1.89569039046369	3.94739498318404	0.5591878520848	low
TCGA-BP-4781	5.6986301369863	0	-1.38383053381327	3.05321562389796	1.08229383595143	0.636543421351801	-0.129418275945414	3.34980402117827	0.0226163790673486	1.54324840164441	-6.64385618977472	1.46754034205384	3.80491057590401	0.641130769022796	low
TCGA-BP-4170	6.41917808219178	1	-1.49614246742257	3.08074292649001	0.403704010250962	-0.290180032023084	-1.254289378012	3.27330700456454	-0.0715728231243148	1.40522997976256	1.16221003631431	1.50151557730855	2.6335009602428	1.15593375286783	high
TCGA-B0-5713	7.62191780821918	0	-3.39441084868889	3.54121744810204	0.856706881192896	-6.64385618977472	-3.62771648711947	3.04393938017078	0.536749205648026	1.9491240098938	0.116897018288262	1.3735646954563	3.34468649246552	0.444198442345907	low
TCGA-CJ-4873	4.86575342465753	0	-2.03682184382611	2.43608186508893	-6.64385618977472	-1.8437328369482	-2.8375321323847	2.36086990381429	-1.4945155204885	-0.0679388286565756	-0.55830406256543	3.44314247454581	2.85851817463972	2.27654688385396	high
TCGA-B0-4714	0.271232876712329	1	-2.02973532098547	3.36609836055825	-2.50799302440605	-2.53951952995999	-3.00926292132897	3.00992040959306	-0.447131128988697	1.02743718270685	2.38766582786638	3.16040392586001	2.35281501160281	1.56207474731804	high
TCGA-B0-5399	3.86575342465753	0	-0.204565508732707	3.46108321449608	-1.20489804187718	-2.41503749927884	-4.19231535675689	3.69024946049838	1.141563582375	1.29060133844119	-0.119823866368801	3.17146305600258	2.89322628423579	0.882923382066013	low
TCGA-B8-4148	4.16438356164384	0	-2.243318260191	3.614780504999	0.835843248738743	-3.65471718240649	-2.58035324746857	3.15229701261763	0.777282935755655	1.7383787429764	2.28962792963195	3.31308618857213	3.05918219921169	1.00061510430592	high
TCGA-BP-5175	2.55342465753425	0	-2.67392291507687	0.873891924453395	-4.49005085369569	1.74342879584595	0.0409625477784978	1.95177427384828	-1.55894153000679	0.137372363693398	-1.06069818590032	2.424975818869	1.17600355700892	3.8334416366681	high
TCGA-B0-4839	4.49041095890411	1	-2.04097178105631	1.8569856897822	-2.51870105845243	-2.55046503652171	-3.70274987882829	2.27100726972262	-1.31293931166011	-0.42333275336321	-1.34850049688305	-0.0158117071579059	2.57153119841353	1.00365273975343	high
TCGA-B0-4811	3.88219178082192	1	-1.5747555578519	2.48109223690635	-2.52118347095058	-1.12217723817153	-2.13162930326077	1.85127930838578	-0.277184273662965	-0.272297327162762	-1.89593177353628	2.6889859834368	2.42902671551354	1.80782972296382	high
TCGA-CW-5590	2.94520547945205	1	-1.04900910012172	3.10259094958809	0.237930769595801	-1.16715048310655	-2.10780328953451	3.21679629102279	0.492724861891776	1.05595915022828	1.33422500841443	2.04579241851409	3.29507645827399	1.07252205119804	high
TCGA-B8-5551	0.0438356164383562	0	-1.19561596455866	2.20945336562895	-0.707925050022458	-1.71643376103485	-0.0567912914115537	1.88186035842123	-1.08957432714833	0.63886160008256	2.00708783357768	2.25857922418429	1.10587918307446	3.048899945114	high
TCGA-BP-4777	4.74246575342466	0	-3.7582818254033	2.50240698665329	-0.745164117214237	-4.20822759572263	-3.18573670860022	2.84689442670347	-1.14209860403606	0.527470750458581	1.03231246994894	2.54114309068279	2.59605256311625	1.23257335861738	high
TCGA-CW-5581	7.66849315068493	0	-3.34080610509305	3.41689377442312	1.17823658460481	-6.64385618977472	-3.04811385030033	3.54616598502792	0.441908364003589	1.41332328089906	-1.44065503345811	0.743040957219783	2.8489583827924	0.439434641463027	low
TCGA-B0-5095	0.671232876712329	1	-2.04275398639832	3.61545161084114	0.107553970289646	4.485188505181	2.79060524266661	3.29937655196362	0.363339311629479	1.32573179112255	-0.073241468013535	3.93976255128121	3.25200684559509	2.60494327472963	high
TCGA-BP-4177	4.57534246575342	0	0.18840092460321	4.90620274702209	-0.422945868126006	-6.64385618977472	-1.97426243858639	3.40108430150501	0.412835710050164	1.08678376614207	-2.12343394124828	1.28344770837798	4.02022659711956	0.53429435576458	low
TCGA-DV-5574	5.52328767123288	0	0.219586744573316	3.01215743787264	0.202637126189838	-1.38986692354394	-1.66749255404196	3.19742509464916	-0.202073950274122	1.05297227481399	2.06046248798611	1.62011716502868	3.08302610364217	1.30036631818908	high
TCGA-A3-3308	0.0438356164383562	0	-2.05289494843213	3.07813158946734	0.394623890161929	0.448478121411477	-1.80138012678078	3.33431083288471	1.10091038764691	0.959325039239132	0.863621339742205	4.10120462733997	2.67206320835825	1.60732384316238	high
TCGA-BP-4162	8.42191780821918	0	-3.04811385030033	2.94131293215815	0.145481822265525	-3.53115605702536	-3.45957589535534	3.07195140154849	0.368712483728331	1.26056769422236	-0.054542117166744	1.88838283448842	3.08074292649001	0.696429503407986	low
TCGA-DV-A4VX	4.45479452054794	1	-0.520769438793664	3.1993425482774	-2.19892414083254	-0.168122758808327	-3.29335894269059	2.98433414484049	-0.0670317584972455	1.21735481368244	-0.848141183272995	3.17651426812214	2.09203825662039	1.37525567175207	high
TCGA-B8-A54E	2.49041095890411	0	-1.50635266602479	2.35414180953455	-0.70509992828243	-3.85725982788392	-3.78786649246624	3.33588337735403	-0.154088492766469	0.638027484788198	0.336626165763536	1.51379390708699	3.33475417799754	0.829286969240278	low
TCGA-B0-4814	0.46027397260274	1	-3.243318260191	4.16629767768023	-0.41119543298445	-1.30222618044481	-3.8406291533398	3.37737366502514	1.34987477377828	1.882877773866	-1.99136969485656	2.89994898618967	3.77181164642129	0.490919864576937	low
TCGA-B0-5084	0.608219178082192	1	2.74086281563291	2.47977379815448	-1.94286169560646	-1.00317742554102	-4.0782590139205	1.39692667603135	-1.88097589685773	-0.0172710387014041	-3.84269753368103	3.32531445082183	2.62865696194713	1.87777167694174	high
TCGA-CW-5587	6.0986301369863	0	-6.64385618977472	3.33661188497698	1.07847320937869	-6.64385618977472	-4.39289461624151	3.54484391347089	-0.469529674600809	1.77226574087884	0.143132155555768	1.41148048136268	3.59436939583103	0.357841192743455	low
TCGA-BP-4999	3.46849315068493	0	-2.9646576192078	3.47683529393503	1.27970900129906	-1.97482942426509	-3.47393118833241	3.34185769168989	0.739761711188125	1.50878357777259	-0.522011891898348	2.44493204894218	3.68159543901269	0.593282044450441	low
TCGA-CJ-5671	10.9232876712329	0	-2.46992925777492	2.33634052317031	0.479541007366317	-0.606034724339757	-2.16359106772026	2.60371535170319	-0.355682221662423	0.26435627052581	0.994217647405994	1.68876224387882	2.74616225387569	1.33922991369778	high
TCGA-B0-4696	2.37260273972603	1	-1.1752728727679	3.26232791342912	-0.27840860122462	5.01556893165097	2.2554705193233	2.02233230009806	1.2784606094434	0.219462838957155	-6.64385618977472	4.63872261435253	4.05820391595512	2.11452177947368	high
TCGA-G6-A8L6	0.857534246575342	1	1.43781364818791	3.64932804098478	-6.64385618977472	-1.85725982788392	-2.55046503652171	3.11694690774659	-0.0736968881386055	0.609754962172443	-1.89003774660118	2.80593213560014	2.92924183604491	1.55721681420934	high
TCGA-B8-5165	2.01917808219178	0	-2.02796911585867	3.3786503372619	1.00180224263399	-1.3636421939641	0.406645507672003	3.2658719194337	0.946356571633634	1.30830262097233	-1.2997378552533	1.77116722061657	3.39404761891764	0.954542820649206	high
TCGA-B8-A8YJ	1.18082191780822	0	-1.39858872325521	3.16971659710684	1.68925442511237	1.4474205045905	0.619647766930875	2.57012286181475	-0.621932351219966	0.878058271834312	0.808755716964189	3.86713538986883	2.76608625962544	2.53578194659824	high
TCGA-G6-A8L8	2.98904109589041	1	-1.6688680777828	3.46571331959596	-2.15264443377163	-6.64385618977472	-5.0023101606872	3.44617681329785	-0.373327247394007	0.945233123134898	-2.60911224044999	3.27272495072626	3.15299460549243	0.685061412078385	low
TCGA-BP-5201	2.60547945205479	0	-1.97199672152725	3.11138192482598	-0.267253237849939	-4.25980638297956	-3.4281775931668	2.40157585938017	-0.796861502809151	0.576183494145623	-0.985930417498344	2.08236196955747	2.29145621645449	1.01261420014065	high
TCGA-B0-4843	0.876712328767123	1	-0.189022282875856	2.19962523565773	-0.969169569846726	0.134220939760633	-1.52782419632761	2.04365946941087	-0.661547059644951	-0.193964716763781	-2.94897599697553	2.78209398956379	2.37088963145494	2.02187478658241	high
TCGA-B0-5085	2.10958904109589	1	-3.14050745460722	2.33193447043881	-3.06491747668134	-3.09541956507868	-2.9590374522215	1.63021906473216	-0.895394956770689	0.475396222382618	-2.02796911585867	2.27145555761945	1.54002726925751	1.45061979662091	high
TCGA-AK-3428	10.213698630137	0	-6.64385618977472	3.96300239655957	0.86544377502178	-0.638456202032135	-1.21625001699283	2.6641869892822	0.938172856345157	0.756510956140158	-0.412731031895675	1.38565191139166	3.04523326147366	0.688291985536625	low
TCGA-CJ-5676	11.1424657534247	0	-0.472128945698427	2.09825110324591	-1.13289427049735	-1.56960766642769	-2.66109072719108	2.86801503679446	-0.924398915175972	-0.191161925676526	0.121148056475311	1.08644410868531	2.04767797514448	1.54421535908271	high
TCGA-BP-4962	4.89041095890411	0	-1.87991352932747	2.32299529440248	-0.648597816370036	-3.60471779586777	-2.52616114710497	2.64814327419417	-1.10998141251618	0.590625970345747	0.550309678755096	1.17893768004171	2.79370864249168	1.13137573244676	high
TCGA-A3-3351	2.49315068493151	0	-6.64385618977472	4.56168050340077	0.208392399790676	-1.49654949099443	-2.1969383249087	4.03926124591803	1.10339692449223	1.84390346882666	0.546659906440835	3.65729700999103	3.1937402087342	0.681830699661304	low
TCGA-AK-3455	1.87123287671233	1	-3.14816102715066	4.10813968679565	-2.68872940851336	-6.64385618977472	-4.243318260191	3.22240272626422	-0.284018796811603	0.920598196929189	2.35061039519924	3.45446545619504	3.40844014146164	0.943141017992472	high
TCGA-CZ-5984	5.66301369863014	0	-2.66383088953599	2.81668161734177	0.21063822838015	-2.61794149102393	-4.15328605932852	3.84598173797989	0.791439025872442	-0.0134798427595197	0.93651545193835	3.02403593545551	3.08528867481699	0.992522987915766	high
TCGA-B2-4102	2.60821917808219	0	-1.3621579396759	3.89799546429458	0.430285272977781	-2.82930576631292	-3.49005085369569	3.71043727690691	0.404031139621825	1.68813558845734	0.212880566344385	3.29440019266409	2.64198524436707	0.86726074528074	low
TCGA-B0-5695	5.89041095890411	0	-2.0344557997683	4.01895457921305	0.912573225674848	-2.54371951848927	-2.34373246520571	3.2428006437807	0.581977845763114	1.41088377719558	-1.30650189127775	1.4843443999286	3.07366601774119	0.616769941440951	low
TCGA-BP-5181	4.0958904109589	0	-6.64385618977472	3.86258033046233	1.03590538374213	-6.64385618977472	-3.09665316501779	3.85354660581543	1.50903704235289	1.02665843815573	-0.143532140490526	1.51359180649957	3.60421368786557	0.377276129462811	low
TCGA-CZ-5988	1.8986301369863	0	-1.07795442296806	3.35767867471917	1.39412995747549	0.481298941547565	-1.8170535054889	3.86868676532213	0.91418179500227	0.751035176667862	0.853117391223551	1.84442582774369	3.30038734018594	0.980345461356488	high
TCGA-CW-5589	6.51506849315069	0	-3.24058846743542	3.81491950930552	0.0344974641994449	-1.86617347270117	-1.64611216371509	3.52903380726707	0.228726355058498	1.87931367631089	-1.33169930146135	2.03745250993961	3.55711595774137	0.654502290079195	low
TCGA-BP-4970	1.18630136986301	0	-1.93346299760421	3.60983768314038	1.83398301100712	-0.336974243502025	-1.8416629728329	3.86271917510788	0.585731732965927	1.65113207791672	1.38890588403907	1.67102156759349	3.35020019105419	0.77673370613478	low
TCGA-DV-5565	3.64109589041096	0	-3.58035324746857	1.88978502200355	-1.89057257331385	-1.9224835302979	-1.18639322512617	2.60264690850537	-1.200912693926	-0.675534993668458	-3.03978486610586	1.94564515583752	1.7488476174301	1.8072924444161	high
TCGA-B8-4153	2.08767123287671	0	-0.533868871237812	2.8060971682782	-3.09788782066943	-4.00694160941885	-4.33934514796477	2.78885272786782	-0.791357890984834	0.726308090765485	-1.21625001699283	1.19729927090576	2.28163890923666	0.906897995256381	high
TCGA-AK-3434	5.71780821917808	0	-2.15264443377163	3.16644230312373	-2.07339325874868	-6.64385618977472	-3.92139016530363	3.40484863867524	0.347098670622268	1.03083043015327	1.90961951565605	1.17280750997543	3.21166639925694	0.681923989448685	low
TCGA-A3-3322	4.04931506849315	0	-3.25566665261864	3.79872451386451	0.110764121899807	-2.27928375747887	-1.66200353648498	3.53509493123989	0.830904309802059	1.34130265297301	-2.31114825613412	3.25725205323979	3.76089156391863	0.755682783905198	low
TCGA-B0-4693	0.210958904109589	1	-2.18705004054425	2.81475548280987	-1.39630838288443	-3.60296375912782	-3.72737954533701	2.48308054085444	0.163241085163543	0.560030123126304	0.724213686757358	2.71001841751173	3.12361653881718	1.08772669703948	high
TCGA-A3-3319	3.0958904109589	0	-2.32915966411844	2.28285490932255	-0.562559175636457	-0.911858403130982	-4.15842936260448	3.44855741142666	0.332622013759637	0.433707277495855	-0.201410260766896	2.74476388695329	1.16452886088137	1.31784971467952	high
TCGA-BP-4344	4.56438356164384	0	-1.0445383960765	3.76773953554558	0.503348735167504	-0.453043821858589	-1.85100083741224	3.43063319086565	0.710966188696129	0.925087954879983	-1.34409867793541	2.29912740841238	3.45430751994023	0.881894739238658	low
TCGA-BP-4981	3.00547945205479	1	-0.858567209070704	2.56308489529323	-4.37482304331949	-2.64927646555898	-4.18180387097829	1.68992531085643	-1.19297487450136	0.21685835977496	-0.315630070986993	2.91416265591219	1.45937915604558	1.98523669472636	high
TCGA-BP-4327	0.298630136986301	1	-3.54456098543695	3.6563018624722	-0.743230857238659	-0.24297675349254	-0.412923096735323	3.40285858256035	0.196607044094818	1.12419577158719	0.657640005207824	3.13135900345203	3.05594180253318	1.40653584864444	high
TCGA-CJ-4902	4.16438356164384	0	-3.86144762484735	3.25738784269265	0.00877370706601613	1.44757919654888	-1.93677319800302	3.29444430660713	0.102993993323326	0.958954004327001	0.74321334281455	3.44490555292218	2.69401097182459	1.39926664393041	high
TCGA-BP-4992	1.37260273972603	0	-3.19759995988516	2.38890588403907	-3.12280545287376	0.862907585756396	-2.31616882559868	1.17651426812214	-1.32012585225338	-0.330973234490369	-0.713118852211838	4.84902345959028	2.00374613923289	3.4156461019776	high
TCGA-BP-5200	2.91232876712329	0	-2.97369567564809	2.21219577721203	0.998339945988864	-2.54035855007139	-1.90616942836486	3.01681720006082	-0.203734511047794	0.702568895810872	-0.470928700170889	1.20025323159369	3.16618518119986	0.888893780882304	low
TCGA-BP-4989	0.323287671232877	0	-3.21759143507263	3.05069323144837	-1.64566068662147	-1.274389706124	-1.08253005332081	1.94751655007191	-1.0060720794834	0.287708686245417	1.32054244242846	3.15271885327587	2.59798399378995	2.18652014646195	high
TCGA-BP-4975	3.92602739726027	0	-2.13796526004477	3.92858825063694	0.762221231959501	-1.37894449670026	-1.54035855007139	3.36987124695399	0.704783452843031	1.37806764878003	-2.51787453592001	2.35901507015665	3.30652473617285	0.7313381931537	low
TCGA-BP-5010	2.40547945205479	1	-2.81299243302297	1.88888933720185	-1.21658525460114	1.97625364208307	-2.2522259282573	1.61103070090669	-0.628608416075788	0.439889047619779	-1.53826191397953	1.95002041858471	2.20611180429016	1.56970289769651	high
TCGA-CJ-4875	9.73698630136986	1	-3.84892052697119	3.26088378918649	-4.26812165119157	-2.52450001273505	-3.37183300071368	2.50199955357929	-1.32698638471039	0.0714881055841824	0.782324684870319	2.64789009105921	3.00428564600441	1.40987315409532	high
TCGA-CJ-5682	10.2356164383562	0	-3.1366958406572	2.93442214303666	-1.15424903302601	-3.61528703757795	-2.9556758311878	4.13346488779486	-0.138282789492707	0.922730671642787	0.511265612582551	1.90056737241469	3.47522758852956	0.785512455453412	low
TCGA-B0-5094	0.912328767123288	1	-0.937049391177192	4.13940400580658	-1.21156485152694	-1.46076672913396	-3.21223323006143	3.45607016078131	0.590338533179087	1.89921430811328	-0.922210111356332	3.73327840729762	1.51323806233309	1.13111912564007	high
TCGA-BP-5176	4.35616438356164	1	-1.68038206579984	3.19293584185901	-0.939260842142321	-4.27369190923451	-4.82828076091215	3.45704263723049	-0.300093067625124	0.631616528637451	-0.0194628075549568	1.2359108309409	2.47116144220754	0.696448303479239	low
TCGA-GK-A6C7	0.167123287671233	0	-0.334061545900141	4.00777856253261	1.79306351844623	-3.68965987938785	-1.91539142468219	3.10035537232348	0.0657101640652657	1.60188664497898	0.0690146779151805	2.33408195628385	3.40348588278745	0.835701131609326	low
TCGA-CZ-5465	7.02465753424658	1	-1.31652810714477	3.5931027417198	-0.0626556078497676	-3.51952805477252	-4	3.80761252317263	0.888460769558041	1.0636409926427	-1.405833671949	2.03833082033268	3.52368740234559	0.560348604261142	low
TCGA-DV-5567	5.49041095890411	0	1.06384804338205	3.8970661297397	2.16420702470075	-1.09974178756525	-3.49329651319934	3.36922915580324	1.18097529530334	1.38554147851952	-2.70462961204652	2.43988904761978	4.02328197004444	0.563830572283784	low
TCGA-CJ-5684	6.11232876712329	0	-1.54077824317715	2.9290713640476	-0.0708149857160766	-2.99884630538363	-2.83238515924489	3.38007831592205	0.50913841571771	1.30340084934202	-0.546877553404188	1.20814264733772	3.35891664115007	0.665511565723705	low
TCGA-AK-3427	9.81643835616438	0	-2.31545053081616	3.80479702460653	-2.39820841613797	-4.21357091679694	-3.5924840880537	3.6777788279158	-0.472929664487339	-1.23412583591027	-6.64385618977472	0.722990545487917	4.45202868212033	0.464596140161537	low
TCGA-A3-A6NN	0.00821917808219178	0	-1.6497290757716	4.42059692925028	0.809825996097451	-2.1655314782897	-2.15585541894066	3.67619969570813	0.826029786499739	1.79493566280354	0.269990634488318	3.82055682242515	3.83314309635834	0.854820036302588	low
TCGA-B0-5096	0.186301369863014	1	1.84627265751337	2.47749600799766	-0.429342779694709	0.0723116400224266	1.20839239979068	2.74964152725378	-0.0399331770842406	-0.0566412373221898	-0.561707148420853	1.82826598763929	3.43315976767375	2.31813847211928	high
TCGA-CW-5585	7.14794520547945	0	-6.64385618977472	4.29026956830898	1.01464094688175	-3.03150369102206	-3.68408603456326	3.44871597838497	0.146133828893375	1.26098913878607	-3.43908943912011	1.79726205475805	3.31644989291976	0.356295121545522	low
TCGA-B0-5699	10.5232876712329	0	-1.09727036076662	3.78597942559856	0.756083908497432	-6.64385618977472	-3.89539495677069	3.9431242963041	1.34817575296377	2.07453968797605	-1.08222455939888	2.64717633580774	3.70395339226935	0.453953834463127	low
TCGA-CZ-5987	1.21917808219178	1	-2.99309163065782	2.81662018467262	-1.2584251525812	-3.47874820463019	-6.64385618977472	2.869950347659	-1.2078942943371	0.87050281711438	-1.06672952846767	2.30264075142857	3.02582613280087	0.616729520014553	low
TCGA-CZ-4858	5.76712328767123	1	-3.04692104738749	3.07328897698234	-1.62816238266958	-0.106249498279434	1.90118549369274	3.36286259622216	-0.320486120713456	0.523762664883281	4.32467381447192	4.19993926779604	0.207518076982546	5.75181229403827	high
TCGA-CJ-5677	2.14246575342466	1	1.46941715442679	1.99262342900581	-1.27613567637327	0.252415659032651	-1.26361159929654	2.96801700217095	-1.48196850739783	-0.26378480237507	-1.34153713882589	1.59526494203758	2.13943675079429	2.25470619788583	high
TCGA-BP-4158	9.25205479452055	0	-3.48843075802753	3.86972337925682	-0.679919737630239	-2.13099723532475	-2.73600411792876	3.35512905848417	0.54270379224349	1.60743684729606	-0.622376462364273	2.87603555863878	3.64481382138335	0.707131168486142	low
TCGA-CZ-5466	1.87671232876712	0	-3.24742265852373	2.91418179500227	0.0268708647247452	-2.2709040918629	-5.06371070535134	2.79580849946054	-0.109203133897266	0.609944031701695	0.841168043548649	1.71826297695093	2.75883614660151	0.739727599914657	low
TCGA-B0-4691	0.380821917808219	1	-1.03563833675327	2.76011447057872	-2.30258200608255	-0.303115909144546	-0.957355662591506	2.80840564572738	-0.672082742581352	-0.146243824156365	1.10339692449223	3.50017742972342	1.82724996224349	3.1331208529741	high
TCGA-B4-5844	0.0191780821917808	0	-3.11153923044196	3.55444150508542	1.16857785730571	-6.64385618977472	-4.20822759572263	4.00386304948889	0.729356990033318	1.23069489712192	0.108491002592243	1.63073162535153	3.53637622668828	0.436174437134305	low
TCGA-B4-5834	0.104109589041096	0	-1.48519601442823	4.03934899095001	-0.0140624556057573	-3.83856373417401	-2.97029976578458	4.06251895110678	0.720366031318807	1.05783147456057	0.668209914469092	1.50003717098169	3.49992240368606	0.628794961214099	low
TCGA-B8-5552	2.86575342465753	0	-1.83804784107326	3.14838099252076	1.11603199344711	-1.38797783719194	-1.7809089417538	3.81568813501012	-0.109047528542978	1.05720763639927	-0.0528949484321255	2.54794331129035	3.06063541287345	1.0625547990275	high
TCGA-B0-4700	5.42465753424658	1	0.0622598944701261	1.54300087740243	-1.31114825613412	0.407950917238573	-1.81857935971986	2.49817426221753	-1.09111025302628	0.056860943046751	1.9061209529971	2.64145354567194	1.63603292175824	3.1337691241013	high
TCGA-B8-5545	4.17808219178082	0	-0.452648887544354	3.20758054618695	1.54438646648968	1.3193867145441	0.143132155555768	3.9222359137264	0.331819848022602	1.98823022306046	-0.247422658523732	1.90276822170422	3.67552239527901	1.02546461166166	high
TCGA-CJ-4638	1.18082191780822	1	-1.98850436116217	2.54547421084018	-3.01275190740885	-3.93016037493137	-3.06733405185422	2.70670735610958	-1.38571419388095	0.217851096811131	-2.91811503327077	2.74340725199067	2.49950151214088	1.31469198747655	high
TCGA-BP-4765	5.98356164383562	0	-2.5631985264295	4.03736464948387	0.556895319060806	-2.12217723817153	-1.73504328203518	3.28464738094296	0.155101558125703	1.27852008117665	-1.99194344512894	2.73011820913984	3.13313604592598	0.82626502216314	low
TCGA-BP-4352	0.942465753424658	1	-0.134318685660833	1.98692056713493	-2.07582408500345	3.83856861047501	3.91980723784395	1.77395414042891	-1.9556758311878	-0.0909565868344218	-2.53449563037049	5.44745687303942	2.6144742828377	8.5397125064496	high
TCGA-B0-4833	6.53698630136986	1	-0.738409011035875	2.51649428431528	-2.74952344749703	-6.64385618977472	-2.28982725172034	2.73547885247061	-0.383830533813269	1.11363382964643	1.22841852757938	2.6501211758497	2.9218552152228	1.41095825775327	high
TCGA-B2-A4SR	1.38904109589041	0	-6.64385618977472	3.91113548592423	0.800330472924636	-2.05469195307495	-2.19033861055923	4.14819386251612	0.657091173712153	1.44243929362386	-0.543509228416621	3.32165395678565	3.73160686240347	0.622883519868569	low
TCGA-B0-5075	1.74520547945205	1	-3.98165069012111	2.67710226860829	0.234746551744322	-4.41734765996604	-3.81400662993003	2.65887411322751	0.226261894191208	0.516620346638166	-3.96804025860245	2.27709208250431	2.58765302109232	0.650839336010631	low
TCGA-B0-4822	3.04383561643836	1	-1.68779953736232	2.1202855775215	-2.5649048483799	0.984479982095188	-3.3793197587757	1.75090658849175	-2.44614803181887	-0.0353426116234222	0.199750856715837	3.44514399958581	2.04453401027691	2.70313030594889	high
TCGA-BP-4160	7.89315068493151	0	-6.64385618977472	3.19898125599862	0.0409625477784978	-3.18968029658892	-3.11653558189768	3.11445031902788	-0.449296303752112	0.975410078714467	1.61978860239696	1.44270468518122	3.50641152678171	0.640700734801186	low
TCGA-B8-A54J	1.44657534246575	0	-0.834699025083135	3.59509781560634	0.521352314097662	-6.64385618977472	-2.61705613043101	3.0845065327351	0.297719672043513	0.915788572811945	-0.166016988992879	2.93508252331866	2.28486943309603	1.06119517337526	high
TCGA-CZ-5982	6.68219178082192	0	-1.3287972234581	3.36985729148896	0.894681973855079	-2.79686150280915	-5.63666068837052	3.01043970926026	0.269511969904999	0.656633654588384	-2.67024491425525	2.17702479850863	2.74373037604463	0.564999152850296	low
TCGA-CZ-5986	1.02191780821918	0	-1.08865355589643	3.97681268945422	2.04421923663312	-6.64385618977472	-3.7582818254033	4.17546072828511	0.809249790613158	2.53256632326751	-1.07369688813861	1.82342329068526	4.69578229138704	0.309002343314994	low
