# Supplementary material for: The LncRNA signature associated with cuproptosis as a novel biomarker of prognosis in immunotherapy and drug screening for clear cell renal cell carcinoma
Source: Front Genet. 2023 Jan 23;14:1039813. doi: 10.3389/fgene.2023.1039813 (PMC9899836; doi:10.3389/fgene.2023.1039813)
Supplement: Supplementary file 2 [file DataSheet1.xls]

## Sheet: Sheet1
Screened genes	Antuor	References
ATP7B	Li, Su-Ran et al(2022).	1.Li, Su-Ran et al. “Cuproptosis: lipoylated TCA cycle proteins-mediated novel cell death pathway.” Signal transduction and targeted therapy vol. 7,1 158. 13 May. 2022, doi:10.1038/s41392-022-01014-x
SLC31A1
FDX1
DLAT
DLST
ATP7A	Cobine, Paul A et al(2021).	1.Cobine, Paul A et al. “Getting out what you put in: Copper in mitochondria and its impacts on human disease.” Biochimica et biophysica acta. Molecular cell research vol. 1868,1 (2021): 118867. doi:10.1016/j.bbamcr.2020.118867
DBT	Ryoo, In-Geun et al (2018） Paul A et al (2022)	1.Tang, Daolin et al. “Cuproptosis: a copper-triggered modality of mitochondrial cell death.” Cell research vol. 32,5 (2022): 417-418. doi:10.1038/s41422-022-00653-7 2.Ryoo, In-Geun, and Mi-Kyoung Kwak. “Regulatory crosstalk between the oxidative stress-related transcription factor Nfe2l2/Nrf2 and mitochondria.” Toxicology and applied pharmacology vol. 359 (2018): 24-33. doi:10.1016/j.taap.2018.0…
GCSH
NFE2L2
LIPT2	Lv, Haozhen et al (2022).	1.Lv, Haozhen et al. “Comprehensive Analysis of Cuproptosis-Related Genes in Immune Infiltration and Prognosis in Melanoma.” Frontiers in pharmacology vol. 13 930041. 28 Jun. 2022, doi:10.3389/fphar.2022.930041
DLD	Wang, Yongqiang et al (2022) Pan, Si-Si et al (2022).	1.Wang, Yongqiang et al. “Cuproptosis: a new form of programmed cell death.” Cellular & molecular immunology, 10.1038/s41423-022-00866-1. 22 Apr. 2022, doi:10.1038/s41423-022-00866-1 2.Pan, Si-Si et al. “Insulin reduces pyroptosis-induced inflammation by PDHA1 dephosphorylation-mediated NLRP3 activation during myocardial ischemia-reperfusion injury.” Perfusion, 2676591221099807. 4 May. 2022, doi:…
LIAS
LIPT1
PDHA1
PDHB
NLRP3
MTF1	Bian, Zilong et al (2022)	1.Bian, Zilong et al. “A Novel Cuproptosis-Related Prognostic Gene Signature and Validation of Differential Expression in Clear Cell Renal Cell Carcinoma.” Genes vol. 13,5 851. 10 May. 2022, doi:10.3390/genes13050851
GLS
CDKN2A
